# Supplementary material for: Blockchain-secure patient Digital Twin in healthcare using smart contracts
Source: PLoS One. 2024 Feb 29;19(2):e0286120. doi: 10.1371/journal.pone.0286120 (PMC10903884; doi:10.1371/journal.pone.0286120)
Supplement: S1 File — (ZIP) [file pone.0286120.s001.zip]

Archive with 12 entries (11 files):
- contract.sol
- contract2.py
- contract2.sol
- contractdeploy.py
- digital_twin_health_records.csv
- __MACOSX/._digital_twin_health_records.csv
- healthData.log
- implement.py
- lib/
- lib/mult.py
- lib/__init__.py
- lib/Symmetric_Encryption_scheme.py
