# Supplementary material for: Blockchain-secure patient Digital Twin in healthcare using smart contracts
Source: PLoS One. 2024 Feb 29;19(2):e0286120. doi: 10.1371/journal.pone.0286120 (PMC10903884; doi:10.1371/journal.pone.0286120)
Supplement: S1 File — (ZIP) [file pone.0286120.s001.zip › contract.sol]

pragma solidity ^0.8.0;

contract AuthorizedHospitals {
    struct Hospital {
        bool _ID_H;
        bool _Addr;
    }
    
    mapping(string => Hospital) public authorizedHospitalList;
    
    event EmitNotification(string ID_H, address Addr, address sender);
    
    function Ah(string memory ID_H, address Addr) public returns (bool) {
        authorizedHospitalList[ID_H]._ID_H = true;
        authorizedHospitalList[ID_H]._Addr = true;
        
        emit EmitNotification(ID_H, Addr, msg.sender);
        
        return true;
    }
}
