# Supplementary material for: Blockchain-secure patient Digital Twin in healthcare using smart contracts
Source: PLoS One. 2024 Feb 29;19(2):e0286120. doi: 10.1371/journal.pone.0286120 (PMC10903884; doi:10.1371/journal.pone.0286120)
Supplement: S1 File — (ZIP) [file pone.0286120.s001.zip › contract2.sol]

pragma solidity ^0.8.0;

contract pdtc {
    struct Twin {
        string _ID_H;
        string _ID_P;
        string _v;
    }
    
    mapping(address => Twin) public dataTwin;
    Ah public ah;
    
    event EmitNotification(string ID_H, string ID_s, string P, address sender);
    
    constructor(address ahAddress) {
        ah = Ah(ahAddress);
    }
    
    function createDigitalTwin(string memory v, string memory ID_H, string memory ID_P) public {
        if (ah.AuthorizedHospitalList(ID_H) && ah.AuthorizedAddressList(msg.sender)) {
            dataTwin[msg.sender]._ID_H = ID_H;
            dataTwin[msg.sender]._ID_P = ID_P;
            dataTwin[msg.sender]._v = v;
            
            emit EmitNotification(ID_H, ID_s, P, msg.sender);
        }
    }
}
