# Supplementary material for: Blockchain-secure patient Digital Twin in healthcare using smart contracts
Source: PLoS One. 2024 Feb 29;19(2):e0286120. doi: 10.1371/journal.pone.0286120 (PMC10903884; doi:10.1371/journal.pone.0286120)
Supplement: S1 File — (ZIP) [file pone.0286120.s001.zip › contractdeploy.py]

from web3 import Web3
import json

# Connect to the Ethereum network
w3 = Web3(Web3.HTTPProvider('http://localhost:8545'))  # Update with the appropriate RPC endpoint

# Load the contract ABI
contract_abi = '''
[{"inputs":[],"name":"authorizedHospitalList","outputs":[{"name":"","type":"mapping(string => AuthorizedHospitals.Hospital)"}],"stateMutability":"view","type":"function"},{"inputs":[{"name":"ID_H","type":"string"},{"name":"Addr","type":"address"}],"name":"AH","outputs":[{"name":"","type":"bool"}],"stateMutability":"nonpayable","type":"function"},{"anonymous":false,"inputs":[{"indexed":false,"name":"ID_H","type":"string"},{"indexed":false,"name":"Addr","type":"address"},{"indexed":false,"name":"sender","type":"address"}],"name":"EmitNotification","type":"event"}]
'''

# Load the contract bytecode
contract_bytecode = '0x606060...<contract bytecode>'  # Replace with the actual contract bytecode

# Deploy the contract
def deploy_contract():
    contract = w3.eth.contract(abi=contract_abi, bytecode=contract_bytecode)
    transaction = contract.constructor().buildTransaction({
        'from': w3.eth.accounts[0],  # Replace with the deployer's address
        'gas': 2000000  # Adjust the gas limit as per your requirement
    })
    private_key = '0xPrivateKey'  # Replace with the private key of the deployer's address
    signed_transaction = w3.eth.account.sign_transaction(transaction, private_key=private_key)
    transaction_hash = w3.eth.send_raw_transaction(signed_transaction.rawTransaction)
    transaction_receipt = w3.eth.wait_for_transaction_receipt(transaction_hash)
    contract_address = transaction_receipt['contractAddress']
    return contract_address

# Interact with the deployed contract
def interact_with_contract(contract_address):
    contract = w3.eth.contract(address=contract_address, abi=contract_abi)

    # Call the AH function
    hospital_ID = 'Hospital123'
    hospital_address = '0xHospitalAddress'  # Replace with the hospital's Ethereum address
    transaction = contract.functions.AH(hospital_ID, hospital_address).buildTransaction({
        'from': w3.eth.accounts[0],  # Replace with the sender's address
        'gas': 2000000  # Adjust the gas limit as per your requirement
    })
    private_key = '0xPrivateKey'  # Replace with the private key of the sender's address
    signed_transaction = w3.eth.account.sign_transaction(transaction, private_key=private_key)
    transaction_hash = w3.eth.send_raw_transaction(signed_transaction.rawTransaction)
    transaction_receipt = w3.eth.wait_for_transaction_receipt(transaction_hash)
    return transaction_receipt['status'] == 1

# Deploy and interact with the contract
contract_address = deploy_contract()
result = interact_with_contract(contract_address)
print("Transaction Successful:", result)
