# Supplementary material for: Blockchain-secure patient Digital Twin in healthcare using smart contracts
Source: PLoS One. 2024 Feb 29;19(2):e0286120. doi: 10.1371/journal.pone.0286120 (PMC10903884; doi:10.1371/journal.pone.0286120)
Supplement: S1 File — (ZIP) [file pone.0286120.s001.zip › digital_twin_health_records.csv]

Patient ID	Age	Gender	Blood Pressure (mmHg)	Heart Rate (bpm)	Respiratory Rate (breaths/min)	Temperature (°F)	Oxygen Saturation (%)
1	55	Female	111/77 mmHg	85 bpm	13 breaths/min	98.9 °F	97.2 %
2	53	Male	107/81 mmHg	62 bpm	13 breaths/min	97.0 °F	98.9 %
3	22	Male	117/61 mmHg	81 bpm	17 breaths/min	97.9 °F	97.8 %
4	58	Female	90/63 mmHg	67 bpm	18 breaths/min	97.3 °F	96.8 %
5	45	Male	128/74 mmHg	72 bpm	14 breaths/min	98.0 °F	96.2 %
6	43	Female	110/67 mmHg	77 bpm	20 breaths/min	98.4 °F	98.3 %
7	26	Female	125/79 mmHg	84 bpm	14 breaths/min	97.7 °F	99.0 %
8	50	Female	111/64 mmHg	77 bpm	20 breaths/min	98.8 °F	95.0 %
9	31	Female	121/68 mmHg	83 bpm	17 breaths/min	98.5 °F	98.1 %
10	58	Female	121/81 mmHg	87 bpm	15 breaths/min	97.9 °F	95.2 %
11	78	Male	123/80 mmHg	86 bpm	13 breaths/min	98.3 °F	96.6 %
12	21	Male	107/64 mmHg	69 bpm	18 breaths/min	98.0 °F	95.8 %
13	64	Male	113/71 mmHg	82 bpm	13 breaths/min	98.1 °F	99.9 %
14	61	Female	128/78 mmHg	82 bpm	17 breaths/min	98.1 °F	95.6 %
15	34	Male	128/85 mmHg	91 bpm	15 breaths/min	98.7 °F	96.1 %
16	48	Male	95/82 mmHg	63 bpm	17 breaths/min	97.4 °F	96.4 %
17	35	Female	94/79 mmHg	93 bpm	18 breaths/min	98.3 °F	99.8 %
18	71	Male	103/87 mmHg	82 bpm	19 breaths/min	97.9 °F	96.5 %
19	33	Male	94/78 mmHg	64 bpm	14 breaths/min	97.9 °F	99.5 %
20	55	Female	114/60 mmHg	93 bpm	19 breaths/min	97.5 °F	95.6 %
21	74	Male	137/65 mmHg	95 bpm	12 breaths/min	99.0 °F	99.7 %
22	40	Female	114/63 mmHg	66 bpm	14 breaths/min	97.1 °F	96.3 %
23	59	Male	92/72 mmHg	95 bpm	13 breaths/min	97.5 °F	96.5 %
24	22	Male	133/77 mmHg	65 bpm	18 breaths/min	98.4 °F	97.5 %
25	70	Female	109/75 mmHg	77 bpm	15 breaths/min	97.7 °F	99.6 %
26	22	Female	117/87 mmHg	75 bpm	20 breaths/min	97.7 °F	96.9 %
27	58	Female	135/71 mmHg	83 bpm	14 breaths/min	97.6 °F	97.5 %
28	26	Female	102/82 mmHg	63 bpm	18 breaths/min	98.1 °F	97.6 %
29	65	Female	95/72 mmHg	71 bpm	19 breaths/min	97.3 °F	96.3 %
30	74	Male	132/89 mmHg	78 bpm	17 breaths/min	98.2 °F	99.5 %
31	53	Female	121/90 mmHg	60 bpm	14 breaths/min	97.7 °F	97.9 %
32	45	Female	125/82 mmHg	76 bpm	13 breaths/min	97.9 °F	98.0 %
33	43	Female	133/69 mmHg	92 bpm	20 breaths/min	98.1 °F	95.4 %
34	44	Male	130/75 mmHg	74 bpm	16 breaths/min	97.7 °F	98.9 %
35	53	Female	123/88 mmHg	78 bpm	14 breaths/min	98.6 °F	96.7 %
36	34	Male	115/80 mmHg	62 bpm	14 breaths/min	97.0 °F	98.3 %
37	49	Female	122/77 mmHg	87 bpm	14 breaths/min	97.3 °F	97.8 %
38	46	Female	137/71 mmHg	84 bpm	14 breaths/min	98.9 °F	98.3 %
39	36	Female	110/87 mmHg	74 bpm	17 breaths/min	98.6 °F	97.0 %
40	69	Female	96/83 mmHg	78 bpm	14 breaths/min	97.2 °F	97.6 %
41	28	Female	122/88 mmHg	75 bpm	13 breaths/min	98.4 °F	96.8 %
42	38	Female	91/89 mmHg	72 bpm	17 breaths/min	97.9 °F	95.6 %
43	56	Female	135/69 mmHg	84 bpm	20 breaths/min	98.4 °F	97.9 %
44	27	Female	121/71 mmHg	94 bpm	17 breaths/min	97.0 °F	98.2 %
45	75	Male	110/84 mmHg	75 bpm	17 breaths/min	98.8 °F	99.0 %
46	32	Male	90/74 mmHg	95 bpm	15 breaths/min	97.1 °F	98.7 %
47	39	Female	125/84 mmHg	77 bpm	16 breaths/min	98.1 °F	99.8 %
48	24	Female	121/82 mmHg	79 bpm	13 breaths/min	98.8 °F	97.1 %
49	59	Male	95/74 mmHg	60 bpm	20 breaths/min	97.0 °F	98.1 %
50	29	Female	137/70 mmHg	86 bpm	17 breaths/min	97.8 °F	99.9 %
51	24	Female	112/84 mmHg	72 bpm	16 breaths/min	97.9 °F	98.1 %
52	24	Female	133/86 mmHg	93 bpm	17 breaths/min	97.2 °F	98.2 %
53	38	Female	123/89 mmHg	65 bpm	17 breaths/min	98.9 °F	98.7 %
54	67	Female	116/69 mmHg	88 bpm	16 breaths/min	98.1 °F	95.3 %
55	40	Female	122/68 mmHg	92 bpm	17 breaths/min	98.5 °F	95.2 %
56	33	Male	137/80 mmHg	72 bpm	18 breaths/min	97.1 °F	97.4 %
57	25	Male	108/63 mmHg	77 bpm	17 breaths/min	97.2 °F	98.7 %
58	40	Male	104/70 mmHg	73 bpm	15 breaths/min	97.6 °F	98.9 %
59	32	Male	91/74 mmHg	77 bpm	15 breaths/min	98.0 °F	97.3 %
60	78	Male	95/84 mmHg	93 bpm	14 breaths/min	98.2 °F	98.4 %
61	75	Female	126/64 mmHg	89 bpm	19 breaths/min	97.0 °F	97.6 %
62	27	Female	103/88 mmHg	80 bpm	19 breaths/min	98.3 °F	98.7 %
63	35	Female	122/70 mmHg	71 bpm	19 breaths/min	97.2 °F	98.0 %
64	62	Female	110/75 mmHg	80 bpm	20 breaths/min	97.5 °F	99.0 %
65	18	Male	95/83 mmHg	96 bpm	20 breaths/min	98.1 °F	99.6 %
66	33	Female	100/67 mmHg	95 bpm	20 breaths/min	97.0 °F	97.0 %
67	27	Male	131/72 mmHg	76 bpm	19 breaths/min	98.3 °F	98.9 %
68	39	Female	135/83 mmHg	74 bpm	19 breaths/min	98.3 °F	97.7 %
69	63	Male	96/79 mmHg	69 bpm	18 breaths/min	98.1 °F	98.9 %
70	35	Male	126/83 mmHg	64 bpm	17 breaths/min	98.0 °F	98.2 %
71	48	Male	131/63 mmHg	96 bpm	13 breaths/min	97.6 °F	96.1 %
72	58	Male	117/81 mmHg	70 bpm	13 breaths/min	97.7 °F	96.7 %
73	27	Female	95/81 mmHg	75 bpm	17 breaths/min	98.3 °F	96.3 %
74	30	Male	99/80 mmHg	86 bpm	14 breaths/min	97.7 °F	98.7 %
75	20	Male	109/63 mmHg	77 bpm	17 breaths/min	98.4 °F	95.2 %
76	73	Male	95/81 mmHg	94 bpm	15 breaths/min	97.5 °F	97.8 %
77	59	Female	121/72 mmHg	90 bpm	15 breaths/min	98.9 °F	97.5 %
78	45	Female	100/73 mmHg	69 bpm	18 breaths/min	98.2 °F	96.3 %
79	52	Female	99/71 mmHg	80 bpm	16 breaths/min	98.7 °F	97.1 %
80	71	Female	100/80 mmHg	85 bpm	16 breaths/min	97.3 °F	96.7 %
81	78	Male	111/82 mmHg	76 bpm	18 breaths/min	98.7 °F	97.1 %
82	46	Male	117/76 mmHg	88 bpm	12 breaths/min	97.3 °F	99.3 %
83	76	Female	110/82 mmHg	80 bpm	20 breaths/min	97.3 °F	95.0 %
84	59	Female	108/73 mmHg	75 bpm	18 breaths/min	98.5 °F	99.8 %
85	47	Male	125/82 mmHg	92 bpm	15 breaths/min	99.0 °F	96.6 %
86	67	Female	98/69 mmHg	78 bpm	17 breaths/min	97.4 °F	96.1 %
87	55	Male	137/76 mmHg	68 bpm	18 breaths/min	99.0 °F	99.0 %
88	56	Male	129/75 mmHg	61 bpm	16 breaths/min	98.7 °F	95.8 %
89	57	Female	97/86 mmHg	93 bpm	16 breaths/min	97.4 °F	100.0 %
90	68	Male	103/86 mmHg	67 bpm	16 breaths/min	98.8 °F	96.2 %
91	37	Male	106/80 mmHg	94 bpm	12 breaths/min	97.8 °F	98.6 %
92	79	Male	109/73 mmHg	74 bpm	16 breaths/min	97.5 °F	97.0 %
93	29	Male	98/66 mmHg	87 bpm	15 breaths/min	98.8 °F	98.6 %
94	76	Male	123/71 mmHg	76 bpm	19 breaths/min	97.2 °F	99.8 %
95	42	Male	121/61 mmHg	81 bpm	19 breaths/min	97.5 °F	96.8 %
96	50	Female	119/62 mmHg	67 bpm	12 breaths/min	98.0 °F	98.3 %
97	31	Male	110/83 mmHg	92 bpm	16 breaths/min	97.4 °F	95.3 %
98	20	Female	114/65 mmHg	69 bpm	15 breaths/min	97.8 °F	96.0 %
99	45	Male	97/67 mmHg	91 bpm	14 breaths/min	97.4 °F	98.2 %
100	38	Male	96/60 mmHg	84 bpm	14 breaths/min	98.5 °F	100.0 %
101	27	Female	104/69 mmHg	64 bpm	12 breaths/min	98.5 °F	96.3 %
102	74	Female	138/80 mmHg	76 bpm	19 breaths/min	98.9 °F	96.7 %
103	70	Male	99/62 mmHg	70 bpm	19 breaths/min	98.9 °F	98.0 %
104	24	Female	118/61 mmHg	88 bpm	18 breaths/min	97.9 °F	98.4 %
105	50	Female	128/74 mmHg	94 bpm	12 breaths/min	97.8 °F	98.7 %
106	24	Female	92/64 mmHg	71 bpm	12 breaths/min	99.0 °F	99.6 %
107	75	Female	117/70 mmHg	94 bpm	17 breaths/min	98.9 °F	99.4 %
108	66	Male	109/73 mmHg	71 bpm	19 breaths/min	97.2 °F	99.8 %
109	21	Female	103/83 mmHg	67 bpm	18 breaths/min	98.6 °F	95.6 %
110	18	Female	101/66 mmHg	100 bpm	15 breaths/min	97.2 °F	99.1 %
111	68	Male	130/82 mmHg	89 bpm	13 breaths/min	97.8 °F	96.3 %
112	33	Female	140/72 mmHg	60 bpm	19 breaths/min	98.2 °F	95.7 %
113	71	Female	120/72 mmHg	78 bpm	14 breaths/min	97.4 °F	97.4 %
114	76	Male	104/75 mmHg	68 bpm	17 breaths/min	98.6 °F	99.4 %
115	19	Female	101/89 mmHg	99 bpm	14 breaths/min	97.6 °F	96.4 %
116	76	Female	136/74 mmHg	90 bpm	17 breaths/min	97.5 °F	99.1 %
117	58	Female	115/67 mmHg	93 bpm	15 breaths/min	99.0 °F	95.4 %
118	24	Female	140/88 mmHg	84 bpm	14 breaths/min	99.0 °F	98.4 %
119	50	Female	113/82 mmHg	83 bpm	16 breaths/min	98.6 °F	99.9 %
120	38	Male	116/70 mmHg	82 bpm	20 breaths/min	98.2 °F	99.6 %
121	40	Female	98/73 mmHg	77 bpm	17 breaths/min	97.7 °F	97.6 %
122	63	Female	115/60 mmHg	69 bpm	12 breaths/min	98.3 °F	97.5 %
123	30	Male	130/84 mmHg	88 bpm	16 breaths/min	97.6 °F	97.3 %
124	63	Male	128/76 mmHg	65 bpm	20 breaths/min	98.7 °F	97.8 %
125	37	Male	97/68 mmHg	62 bpm	20 breaths/min	97.2 °F	96.4 %
126	21	Female	91/75 mmHg	62 bpm	12 breaths/min	98.7 °F	95.1 %
127	80	Female	115/71 mmHg	67 bpm	18 breaths/min	97.9 °F	95.4 %
128	58	Female	133/76 mmHg	72 bpm	13 breaths/min	97.2 °F	96.1 %
129	30	Male	99/76 mmHg	94 bpm	19 breaths/min	98.7 °F	96.2 %
130	20	Male	135/88 mmHg	69 bpm	19 breaths/min	98.0 °F	98.9 %
131	46	Male	105/79 mmHg	80 bpm	19 breaths/min	97.5 °F	95.9 %
132	78	Female	110/62 mmHg	66 bpm	20 breaths/min	97.4 °F	96.2 %
133	41	Male	93/65 mmHg	66 bpm	12 breaths/min	98.4 °F	97.3 %
134	21	Male	131/85 mmHg	62 bpm	14 breaths/min	98.6 °F	96.8 %
135	27	Male	99/63 mmHg	79 bpm	14 breaths/min	97.1 °F	98.7 %
136	42	Male	121/74 mmHg	88 bpm	14 breaths/min	98.2 °F	97.0 %
137	80	Male	95/86 mmHg	88 bpm	13 breaths/min	98.2 °F	99.0 %
138	38	Female	137/74 mmHg	90 bpm	13 breaths/min	97.8 °F	99.9 %
139	36	Male	127/83 mmHg	97 bpm	16 breaths/min	98.4 °F	96.7 %
140	70	Male	124/88 mmHg	72 bpm	15 breaths/min	98.6 °F	98.9 %
141	18	Male	110/74 mmHg	86 bpm	12 breaths/min	97.1 °F	99.2 %
142	67	Female	134/75 mmHg	80 bpm	16 breaths/min	98.2 °F	98.2 %
143	74	Male	139/67 mmHg	95 bpm	13 breaths/min	98.1 °F	95.4 %
144	56	Female	104/71 mmHg	99 bpm	14 breaths/min	98.4 °F	97.4 %
145	19	Male	110/85 mmHg	76 bpm	19 breaths/min	98.5 °F	97.6 %
146	39	Female	97/73 mmHg	75 bpm	19 breaths/min	97.1 °F	95.5 %
147	60	Male	113/70 mmHg	74 bpm	13 breaths/min	97.2 °F	96.3 %
148	78	Male	109/89 mmHg	69 bpm	14 breaths/min	97.4 °F	99.2 %
149	78	Male	116/76 mmHg	83 bpm	15 breaths/min	98.5 °F	97.7 %
150	64	Female	96/66 mmHg	88 bpm	19 breaths/min	98.0 °F	96.6 %
151	45	Male	140/85 mmHg	92 bpm	14 breaths/min	98.0 °F	98.3 %
152	28	Female	139/85 mmHg	87 bpm	19 breaths/min	98.1 °F	97.5 %
153	24	Female	103/88 mmHg	60 bpm	14 breaths/min	97.6 °F	95.7 %
154	59	Male	97/85 mmHg	81 bpm	18 breaths/min	99.0 °F	96.6 %
155	39	Female	113/76 mmHg	87 bpm	14 breaths/min	98.4 °F	95.9 %
156	75	Female	98/83 mmHg	78 bpm	17 breaths/min	97.6 °F	97.7 %
157	34	Male	131/76 mmHg	90 bpm	12 breaths/min	98.6 °F	97.4 %
158	71	Male	133/65 mmHg	95 bpm	12 breaths/min	98.9 °F	98.8 %
159	79	Male	110/73 mmHg	83 bpm	12 breaths/min	98.9 °F	95.8 %
160	80	Male	134/66 mmHg	91 bpm	12 breaths/min	98.3 °F	98.1 %
161	72	Female	115/67 mmHg	90 bpm	13 breaths/min	97.9 °F	98.6 %
162	37	Female	116/65 mmHg	86 bpm	14 breaths/min	98.3 °F	96.5 %
163	20	Male	121/89 mmHg	82 bpm	17 breaths/min	97.9 °F	99.4 %
164	30	Female	114/78 mmHg	99 bpm	19 breaths/min	98.1 °F	96.2 %
165	41	Female	121/67 mmHg	82 bpm	17 breaths/min	98.0 °F	99.6 %
166	79	Female	124/67 mmHg	73 bpm	20 breaths/min	98.3 °F	98.9 %
167	74	Female	129/76 mmHg	83 bpm	17 breaths/min	98.4 °F	97.2 %
168	42	Male	106/74 mmHg	79 bpm	14 breaths/min	98.3 °F	96.2 %
169	31	Male	107/88 mmHg	77 bpm	13 breaths/min	98.9 °F	97.9 %
170	25	Female	106/67 mmHg	97 bpm	19 breaths/min	97.1 °F	97.4 %
171	27	Male	139/84 mmHg	93 bpm	18 breaths/min	98.2 °F	96.5 %
172	48	Male	112/82 mmHg	92 bpm	20 breaths/min	98.9 °F	100.0 %
173	26	Female	121/88 mmHg	76 bpm	13 breaths/min	99.0 °F	99.2 %
174	20	Male	95/77 mmHg	80 bpm	13 breaths/min	97.7 °F	98.9 %
175	63	Male	107/90 mmHg	90 bpm	12 breaths/min	98.4 °F	99.6 %
176	71	Male	94/78 mmHg	72 bpm	14 breaths/min	98.3 °F	99.6 %
177	67	Female	92/88 mmHg	65 bpm	18 breaths/min	97.2 °F	97.8 %
178	49	Male	138/81 mmHg	70 bpm	13 breaths/min	97.5 °F	96.0 %
179	64	Male	104/68 mmHg	65 bpm	18 breaths/min	97.3 °F	97.5 %
180	74	Male	122/77 mmHg	73 bpm	16 breaths/min	98.6 °F	96.9 %
181	30	Female	128/86 mmHg	72 bpm	19 breaths/min	99.0 °F	97.2 %
182	25	Female	98/72 mmHg	61 bpm	20 breaths/min	97.3 °F	96.6 %
183	68	Male	97/60 mmHg	70 bpm	12 breaths/min	97.8 °F	98.6 %
184	41	Female	101/76 mmHg	98 bpm	16 breaths/min	97.9 °F	99.1 %
185	58	Female	129/62 mmHg	77 bpm	13 breaths/min	99.0 °F	95.0 %
186	26	Male	112/71 mmHg	63 bpm	16 breaths/min	97.4 °F	95.3 %
187	32	Male	105/76 mmHg	70 bpm	12 breaths/min	98.4 °F	99.2 %
188	20	Female	124/78 mmHg	73 bpm	20 breaths/min	98.5 °F	96.4 %
189	32	Male	95/85 mmHg	91 bpm	19 breaths/min	98.0 °F	99.7 %
190	79	Male	104/79 mmHg	71 bpm	12 breaths/min	98.3 °F	97.9 %
191	80	Female	128/71 mmHg	79 bpm	14 breaths/min	98.2 °F	97.4 %
192	55	Female	94/88 mmHg	63 bpm	17 breaths/min	98.9 °F	95.0 %
193	69	Male	98/77 mmHg	76 bpm	17 breaths/min	97.1 °F	97.0 %
194	41	Female	98/82 mmHg	98 bpm	17 breaths/min	97.1 °F	97.4 %
195	60	Male	133/83 mmHg	82 bpm	18 breaths/min	98.5 °F	99.3 %
196	60	Female	98/78 mmHg	69 bpm	16 breaths/min	98.3 °F	95.5 %
197	29	Male	92/64 mmHg	61 bpm	19 breaths/min	98.3 °F	97.3 %
198	34	Male	90/61 mmHg	80 bpm	17 breaths/min	98.9 °F	97.2 %
199	22	Male	117/68 mmHg	61 bpm	18 breaths/min	98.2 °F	95.8 %
200	40	Female	125/72 mmHg	65 bpm	13 breaths/min	97.6 °F	98.6 %
201	56	Female	91/83 mmHg	68 bpm	12 breaths/min	98.3 °F	97.7 %
202	50	Male	100/79 mmHg	99 bpm	13 breaths/min	97.2 °F	96.4 %
203	76	Female	130/71 mmHg	70 bpm	20 breaths/min	97.9 °F	99.7 %
204	18	Male	137/79 mmHg	96 bpm	13 breaths/min	97.1 °F	95.2 %
205	60	Male	119/76 mmHg	68 bpm	18 breaths/min	98.7 °F	97.7 %
206	25	Female	109/61 mmHg	80 bpm	20 breaths/min	98.2 °F	96.0 %
207	65	Female	91/61 mmHg	84 bpm	15 breaths/min	98.5 °F	95.7 %
208	38	Male	119/86 mmHg	70 bpm	18 breaths/min	97.2 °F	99.0 %
209	62	Male	100/84 mmHg	95 bpm	17 breaths/min	98.9 °F	97.5 %
210	19	Male	92/67 mmHg	71 bpm	16 breaths/min	97.7 °F	95.1 %
211	66	Female	103/63 mmHg	66 bpm	17 breaths/min	98.8 °F	95.3 %
212	47	Male	124/63 mmHg	92 bpm	17 breaths/min	98.2 °F	95.9 %
213	59	Female	94/67 mmHg	74 bpm	16 breaths/min	98.2 °F	99.6 %
214	67	Male	116/87 mmHg	68 bpm	18 breaths/min	97.6 °F	97.4 %
215	52	Female	112/62 mmHg	100 bpm	18 breaths/min	97.2 °F	96.5 %
216	61	Female	126/90 mmHg	80 bpm	12 breaths/min	98.2 °F	97.4 %
217	41	Female	102/73 mmHg	96 bpm	12 breaths/min	98.8 °F	97.4 %
218	33	Female	124/67 mmHg	80 bpm	18 breaths/min	98.4 °F	97.4 %
219	36	Female	102/75 mmHg	67 bpm	19 breaths/min	98.1 °F	99.7 %
220	40	Male	137/60 mmHg	97 bpm	17 breaths/min	97.1 °F	95.6 %
221	25	Female	140/86 mmHg	85 bpm	16 breaths/min	99.0 °F	95.1 %
222	33	Female	135/65 mmHg	74 bpm	14 breaths/min	98.9 °F	98.5 %
223	80	Female	127/61 mmHg	74 bpm	14 breaths/min	97.0 °F	98.3 %
224	65	Female	108/60 mmHg	78 bpm	15 breaths/min	98.0 °F	95.3 %
225	38	Male	107/63 mmHg	90 bpm	16 breaths/min	97.0 °F	98.9 %
226	31	Male	135/66 mmHg	62 bpm	12 breaths/min	97.3 °F	98.2 %
227	57	Female	116/67 mmHg	93 bpm	12 breaths/min	97.2 °F	99.7 %
228	66	Female	121/90 mmHg	92 bpm	12 breaths/min	97.6 °F	95.2 %
229	45	Male	136/85 mmHg	86 bpm	16 breaths/min	98.1 °F	98.2 %
230	21	Male	139/75 mmHg	91 bpm	17 breaths/min	97.1 °F	95.7 %
231	27	Male	100/83 mmHg	68 bpm	14 breaths/min	98.7 °F	95.8 %
232	68	Male	127/81 mmHg	86 bpm	12 breaths/min	97.3 °F	95.1 %
233	76	Male	136/70 mmHg	75 bpm	13 breaths/min	97.3 °F	95.6 %
234	37	Male	98/64 mmHg	60 bpm	18 breaths/min	98.9 °F	99.4 %
235	36	Female	118/87 mmHg	80 bpm	19 breaths/min	97.6 °F	99.5 %
236	68	Male	95/90 mmHg	88 bpm	14 breaths/min	97.1 °F	98.7 %
237	27	Female	113/74 mmHg	66 bpm	15 breaths/min	98.6 °F	96.3 %
238	60	Male	91/87 mmHg	69 bpm	17 breaths/min	97.2 °F	98.6 %
239	74	Male	93/88 mmHg	91 bpm	17 breaths/min	99.0 °F	96.1 %
240	32	Female	136/69 mmHg	88 bpm	18 breaths/min	97.9 °F	98.7 %
241	36	Male	106/76 mmHg	75 bpm	15 breaths/min	97.4 °F	95.4 %
242	24	Male	98/75 mmHg	94 bpm	13 breaths/min	97.9 °F	98.5 %
243	26	Male	131/60 mmHg	99 bpm	20 breaths/min	98.1 °F	99.4 %
244	53	Female	109/70 mmHg	89 bpm	12 breaths/min	98.6 °F	99.6 %
245	74	Female	112/70 mmHg	78 bpm	17 breaths/min	98.4 °F	97.6 %
246	23	Female	120/73 mmHg	81 bpm	13 breaths/min	98.2 °F	96.7 %
247	25	Female	119/62 mmHg	81 bpm	15 breaths/min	98.2 °F	96.7 %
248	43	Male	101/76 mmHg	99 bpm	17 breaths/min	97.1 °F	100.0 %
249	21	Male	97/69 mmHg	72 bpm	13 breaths/min	98.1 °F	97.6 %
250	63	Male	111/72 mmHg	86 bpm	17 breaths/min	98.8 °F	96.8 %
251	38	Female	109/77 mmHg	86 bpm	14 breaths/min	98.0 °F	99.8 %
252	59	Female	95/63 mmHg	60 bpm	18 breaths/min	97.4 °F	96.2 %
253	41	Male	112/63 mmHg	68 bpm	15 breaths/min	97.7 °F	97.4 %
254	67	Male	137/73 mmHg	85 bpm	15 breaths/min	98.9 °F	99.0 %
255	79	Female	112/87 mmHg	78 bpm	15 breaths/min	98.0 °F	98.6 %
256	64	Female	104/79 mmHg	69 bpm	19 breaths/min	97.3 °F	98.0 %
257	74	Female	115/70 mmHg	78 bpm	15 breaths/min	97.1 °F	99.3 %
258	64	Female	124/61 mmHg	69 bpm	19 breaths/min	97.5 °F	98.7 %
259	45	Male	105/72 mmHg	60 bpm	16 breaths/min	97.3 °F	97.8 %
260	67	Female	94/89 mmHg	66 bpm	18 breaths/min	97.4 °F	98.6 %
261	36	Female	95/63 mmHg	77 bpm	18 breaths/min	99.0 °F	98.1 %
262	22	Female	120/89 mmHg	90 bpm	13 breaths/min	98.8 °F	98.0 %
263	72	Female	100/60 mmHg	94 bpm	18 breaths/min	97.3 °F	99.5 %
264	49	Female	138/71 mmHg	64 bpm	16 breaths/min	98.0 °F	98.9 %
265	64	Male	111/62 mmHg	89 bpm	13 breaths/min	98.7 °F	99.9 %
266	26	Female	129/62 mmHg	68 bpm	16 breaths/min	99.0 °F	98.9 %
267	29	Female	116/90 mmHg	78 bpm	12 breaths/min	98.9 °F	95.6 %
268	66	Male	99/89 mmHg	78 bpm	15 breaths/min	98.0 °F	96.4 %
269	58	Male	91/72 mmHg	63 bpm	19 breaths/min	97.0 °F	96.3 %
270	59	Male	139/74 mmHg	90 bpm	14 breaths/min	99.0 °F	95.2 %
271	55	Male	109/67 mmHg	91 bpm	14 breaths/min	98.3 °F	97.5 %
272	18	Male	105/74 mmHg	77 bpm	12 breaths/min	97.9 °F	95.5 %
273	40	Male	114/80 mmHg	61 bpm	13 breaths/min	98.4 °F	98.4 %
274	65	Female	137/89 mmHg	77 bpm	16 breaths/min	97.9 °F	99.8 %
275	30	Male	117/82 mmHg	82 bpm	13 breaths/min	97.7 °F	98.5 %
276	77	Male	113/75 mmHg	84 bpm	12 breaths/min	97.9 °F	95.9 %
277	42	Male	139/87 mmHg	66 bpm	15 breaths/min	97.0 °F	99.6 %
278	44	Male	100/73 mmHg	70 bpm	17 breaths/min	98.3 °F	98.2 %
279	54	Female	107/61 mmHg	86 bpm	13 breaths/min	97.3 °F	96.4 %
280	65	Male	101/63 mmHg	95 bpm	20 breaths/min	97.2 °F	97.2 %
281	54	Female	111/67 mmHg	96 bpm	17 breaths/min	98.5 °F	98.2 %
282	77	Male	96/70 mmHg	80 bpm	17 breaths/min	98.7 °F	98.5 %
283	38	Female	119/67 mmHg	99 bpm	20 breaths/min	97.2 °F	99.4 %
284	42	Male	126/79 mmHg	88 bpm	19 breaths/min	97.1 °F	96.2 %
285	21	Male	138/89 mmHg	80 bpm	17 breaths/min	97.4 °F	99.3 %
286	52	Female	129/86 mmHg	65 bpm	14 breaths/min	98.3 °F	99.9 %
287	60	Female	102/90 mmHg	93 bpm	14 breaths/min	98.7 °F	98.0 %
288	71	Male	90/69 mmHg	78 bpm	12 breaths/min	99.0 °F	95.3 %
289	64	Male	90/68 mmHg	72 bpm	18 breaths/min	98.4 °F	98.5 %
290	28	Male	92/78 mmHg	61 bpm	14 breaths/min	98.7 °F	96.6 %
291	22	Male	112/84 mmHg	93 bpm	17 breaths/min	97.2 °F	97.6 %
292	43	Female	114/79 mmHg	85 bpm	12 breaths/min	97.2 °F	95.0 %
293	35	Female	101/90 mmHg	72 bpm	17 breaths/min	97.0 °F	95.9 %
294	67	Male	126/72 mmHg	87 bpm	18 breaths/min	97.9 °F	99.0 %
295	22	Female	136/87 mmHg	66 bpm	16 breaths/min	98.5 °F	99.4 %
296	62	Female	94/72 mmHg	66 bpm	17 breaths/min	98.2 °F	96.0 %
297	62	Female	128/68 mmHg	92 bpm	17 breaths/min	98.6 °F	95.3 %
298	28	Male	130/62 mmHg	99 bpm	13 breaths/min	99.0 °F	97.4 %
299	72	Male	108/74 mmHg	84 bpm	13 breaths/min	98.1 °F	97.6 %
300	28	Female	125/83 mmHg	93 bpm	18 breaths/min	97.8 °F	98.5 %
301	19	Female	125/89 mmHg	92 bpm	20 breaths/min	98.6 °F	98.8 %
302	47	Male	98/61 mmHg	91 bpm	15 breaths/min	98.1 °F	98.3 %
303	47	Male	126/74 mmHg	64 bpm	17 breaths/min	99.0 °F	97.8 %
304	53	Female	123/65 mmHg	75 bpm	13 breaths/min	97.9 °F	99.7 %
305	65	Female	120/88 mmHg	86 bpm	18 breaths/min	97.7 °F	100.0 %
306	32	Male	106/84 mmHg	84 bpm	17 breaths/min	97.1 °F	95.6 %
307	51	Female	122/67 mmHg	66 bpm	19 breaths/min	97.9 °F	98.7 %
308	56	Male	128/65 mmHg	91 bpm	16 breaths/min	98.9 °F	98.0 %
309	36	Male	124/61 mmHg	67 bpm	15 breaths/min	97.0 °F	97.6 %
310	77	Male	111/67 mmHg	67 bpm	13 breaths/min	97.6 °F	98.2 %
311	38	Male	106/78 mmHg	69 bpm	13 breaths/min	98.7 °F	95.0 %
312	32	Female	140/66 mmHg	93 bpm	20 breaths/min	97.7 °F	98.4 %
313	40	Male	128/68 mmHg	82 bpm	13 breaths/min	97.0 °F	100.0 %
314	48	Female	121/68 mmHg	64 bpm	18 breaths/min	97.5 °F	97.3 %
315	31	Male	99/85 mmHg	60 bpm	14 breaths/min	97.4 °F	96.7 %
316	29	Female	94/73 mmHg	99 bpm	12 breaths/min	98.6 °F	97.2 %
317	53	Male	91/68 mmHg	91 bpm	12 breaths/min	98.7 °F	96.8 %
318	41	Male	125/61 mmHg	93 bpm	13 breaths/min	97.4 °F	95.5 %
319	64	Female	137/84 mmHg	78 bpm	12 breaths/min	97.9 °F	97.3 %
320	37	Female	93/74 mmHg	73 bpm	13 breaths/min	98.4 °F	96.0 %
321	23	Male	103/69 mmHg	91 bpm	18 breaths/min	98.6 °F	96.2 %
322	25	Female	103/61 mmHg	83 bpm	13 breaths/min	98.7 °F	95.9 %
323	34	Male	112/72 mmHg	95 bpm	12 breaths/min	98.6 °F	95.0 %
324	48	Female	122/68 mmHg	85 bpm	12 breaths/min	98.9 °F	99.4 %
325	33	Male	132/71 mmHg	82 bpm	14 breaths/min	98.7 °F	98.5 %
326	21	Female	139/69 mmHg	62 bpm	20 breaths/min	97.3 °F	96.2 %
327	26	Female	110/66 mmHg	64 bpm	13 breaths/min	98.3 °F	99.7 %
328	33	Male	103/69 mmHg	65 bpm	20 breaths/min	97.9 °F	97.3 %
329	44	Male	98/67 mmHg	72 bpm	16 breaths/min	97.0 °F	99.7 %
330	61	Female	124/81 mmHg	71 bpm	13 breaths/min	97.3 °F	98.0 %
331	74	Female	123/88 mmHg	90 bpm	20 breaths/min	97.3 °F	95.1 %
332	60	Female	99/68 mmHg	86 bpm	18 breaths/min	98.3 °F	99.2 %
333	52	Female	126/85 mmHg	62 bpm	18 breaths/min	97.7 °F	98.7 %
334	34	Male	99/81 mmHg	67 bpm	15 breaths/min	98.7 °F	96.7 %
335	74	Male	135/90 mmHg	95 bpm	14 breaths/min	97.7 °F	97.1 %
336	43	Female	111/63 mmHg	87 bpm	13 breaths/min	97.8 °F	96.3 %
337	41	Male	130/86 mmHg	90 bpm	20 breaths/min	97.6 °F	97.1 %
338	56	Male	134/90 mmHg	66 bpm	16 breaths/min	97.7 °F	95.3 %
339	52	Male	90/79 mmHg	65 bpm	18 breaths/min	98.7 °F	95.6 %
340	39	Male	109/78 mmHg	97 bpm	13 breaths/min	98.8 °F	98.9 %
341	42	Female	101/78 mmHg	71 bpm	17 breaths/min	98.4 °F	99.8 %
342	37	Male	134/61 mmHg	88 bpm	15 breaths/min	98.1 °F	98.3 %
343	53	Female	96/64 mmHg	61 bpm	13 breaths/min	97.9 °F	95.5 %
344	76	Female	103/74 mmHg	65 bpm	13 breaths/min	97.9 °F	98.1 %
345	64	Male	114/87 mmHg	91 bpm	19 breaths/min	97.4 °F	95.7 %
346	60	Male	118/82 mmHg	95 bpm	12 breaths/min	97.5 °F	97.9 %
347	72	Female	125/63 mmHg	90 bpm	16 breaths/min	98.6 °F	95.9 %
348	65	Male	119/75 mmHg	82 bpm	12 breaths/min	97.3 °F	97.0 %
349	28	Female	93/90 mmHg	93 bpm	18 breaths/min	98.0 °F	96.8 %
350	56	Male	108/89 mmHg	69 bpm	13 breaths/min	97.4 °F	96.8 %
351	72	Male	123/62 mmHg	89 bpm	12 breaths/min	98.7 °F	98.1 %
352	79	Female	121/74 mmHg	67 bpm	16 breaths/min	98.9 °F	99.1 %
353	67	Male	120/80 mmHg	81 bpm	17 breaths/min	98.6 °F	98.1 %
354	49	Female	104/82 mmHg	73 bpm	15 breaths/min	97.2 °F	99.9 %
355	70	Male	123/86 mmHg	69 bpm	18 breaths/min	97.3 °F	100.0 %
356	65	Female	121/76 mmHg	74 bpm	16 breaths/min	98.7 °F	95.5 %
357	69	Female	122/71 mmHg	66 bpm	16 breaths/min	98.7 °F	99.2 %
358	35	Female	135/86 mmHg	77 bpm	19 breaths/min	98.5 °F	97.1 %
359	46	Male	131/88 mmHg	95 bpm	18 breaths/min	97.9 °F	98.4 %
360	80	Male	121/77 mmHg	84 bpm	14 breaths/min	97.8 °F	99.5 %
361	48	Male	119/78 mmHg	77 bpm	19 breaths/min	97.2 °F	96.8 %
362	56	Female	135/70 mmHg	60 bpm	18 breaths/min	97.4 °F	95.0 %
363	63	Female	114/79 mmHg	84 bpm	17 breaths/min	98.4 °F	96.7 %
364	61	Male	127/66 mmHg	87 bpm	15 breaths/min	97.1 °F	96.5 %
365	41	Female	106/79 mmHg	78 bpm	17 breaths/min	98.4 °F	98.4 %
366	64	Female	131/71 mmHg	71 bpm	13 breaths/min	98.4 °F	96.9 %
367	75	Male	138/88 mmHg	88 bpm	14 breaths/min	97.5 °F	98.0 %
368	29	Female	122/74 mmHg	86 bpm	19 breaths/min	98.4 °F	95.3 %
369	49	Female	125/83 mmHg	64 bpm	15 breaths/min	98.8 °F	99.3 %
370	54	Female	131/82 mmHg	95 bpm	15 breaths/min	97.9 °F	95.8 %
371	62	Male	138/72 mmHg	93 bpm	13 breaths/min	97.5 °F	100.0 %
372	60	Female	138/61 mmHg	90 bpm	18 breaths/min	98.1 °F	97.3 %
373	35	Female	125/77 mmHg	72 bpm	20 breaths/min	98.2 °F	97.5 %
374	20	Female	97/61 mmHg	65 bpm	17 breaths/min	98.8 °F	98.5 %
375	42	Male	92/80 mmHg	78 bpm	17 breaths/min	98.5 °F	97.5 %
376	77	Female	94/65 mmHg	69 bpm	18 breaths/min	98.8 °F	96.6 %
377	47	Male	124/86 mmHg	72 bpm	15 breaths/min	97.5 °F	95.1 %
378	27	Male	93/84 mmHg	92 bpm	12 breaths/min	97.4 °F	98.2 %
379	78	Female	124/72 mmHg	65 bpm	20 breaths/min	98.7 °F	99.2 %
380	36	Male	97/88 mmHg	71 bpm	18 breaths/min	98.1 °F	98.5 %
381	45	Male	122/87 mmHg	68 bpm	17 breaths/min	97.6 °F	96.3 %
382	65	Female	94/86 mmHg	86 bpm	14 breaths/min	98.3 °F	96.1 %
383	52	Male	120/89 mmHg	66 bpm	16 breaths/min	98.2 °F	99.9 %
384	48	Female	115/84 mmHg	67 bpm	16 breaths/min	98.5 °F	96.5 %
385	50	Female	123/90 mmHg	75 bpm	12 breaths/min	98.0 °F	99.5 %
386	18	Female	104/70 mmHg	67 bpm	17 breaths/min	97.5 °F	95.9 %
387	24	Female	99/74 mmHg	79 bpm	14 breaths/min	97.1 °F	96.7 %
388	55	Male	130/69 mmHg	63 bpm	17 breaths/min	98.5 °F	95.6 %
389	64	Male	130/79 mmHg	88 bpm	16 breaths/min	98.4 °F	98.8 %
390	64	Female	120/76 mmHg	87 bpm	18 breaths/min	97.8 °F	98.2 %
391	76	Male	136/68 mmHg	67 bpm	15 breaths/min	98.7 °F	98.6 %
392	54	Male	136/63 mmHg	98 bpm	15 breaths/min	97.1 °F	95.9 %
393	34	Female	116/75 mmHg	88 bpm	16 breaths/min	97.6 °F	97.6 %
394	29	Male	139/70 mmHg	99 bpm	12 breaths/min	98.9 °F	95.3 %
395	64	Male	114/90 mmHg	84 bpm	14 breaths/min	98.0 °F	97.3 %
396	19	Male	102/76 mmHg	75 bpm	14 breaths/min	97.4 °F	95.7 %
397	49	Female	116/70 mmHg	61 bpm	20 breaths/min	98.1 °F	97.2 %
398	64	Male	91/89 mmHg	88 bpm	19 breaths/min	97.2 °F	96.7 %
399	22	Female	117/72 mmHg	82 bpm	19 breaths/min	97.8 °F	98.9 %
400	33	Male	129/62 mmHg	84 bpm	14 breaths/min	97.8 °F	99.4 %
401	65	Male	96/61 mmHg	68 bpm	13 breaths/min	97.8 °F	98.4 %
402	30	Male	98/88 mmHg	85 bpm	16 breaths/min	98.0 °F	96.2 %
403	22	Male	103/76 mmHg	70 bpm	14 breaths/min	98.8 °F	95.3 %
404	38	Female	129/61 mmHg	91 bpm	17 breaths/min	98.3 °F	95.7 %
405	21	Male	124/78 mmHg	90 bpm	13 breaths/min	98.3 °F	98.8 %
406	62	Female	126/73 mmHg	87 bpm	16 breaths/min	97.9 °F	96.9 %
407	59	Female	91/83 mmHg	71 bpm	15 breaths/min	98.8 °F	97.4 %
408	43	Male	133/74 mmHg	70 bpm	14 breaths/min	97.0 °F	96.5 %
409	43	Male	119/90 mmHg	63 bpm	19 breaths/min	97.0 °F	98.7 %
410	29	Male	93/82 mmHg	89 bpm	12 breaths/min	97.3 °F	99.7 %
411	73	Male	126/82 mmHg	95 bpm	17 breaths/min	97.2 °F	96.2 %
412	29	Female	117/86 mmHg	86 bpm	19 breaths/min	98.9 °F	95.3 %
413	77	Male	130/70 mmHg	87 bpm	20 breaths/min	98.9 °F	96.6 %
414	47	Female	127/81 mmHg	81 bpm	18 breaths/min	97.3 °F	99.1 %
415	41	Female	99/67 mmHg	82 bpm	19 breaths/min	98.5 °F	95.1 %
416	36	Female	111/80 mmHg	87 bpm	14 breaths/min	98.3 °F	99.8 %
417	80	Female	94/88 mmHg	83 bpm	19 breaths/min	97.9 °F	99.5 %
418	65	Male	102/65 mmHg	81 bpm	20 breaths/min	98.0 °F	95.7 %
419	60	Male	132/90 mmHg	74 bpm	17 breaths/min	97.8 °F	97.3 %
420	47	Female	135/71 mmHg	68 bpm	17 breaths/min	98.1 °F	99.8 %
421	36	Male	116/83 mmHg	81 bpm	17 breaths/min	98.7 °F	95.7 %
422	79	Male	111/88 mmHg	88 bpm	20 breaths/min	97.4 °F	95.4 %
423	80	Male	99/62 mmHg	78 bpm	12 breaths/min	98.9 °F	97.8 %
424	38	Female	120/89 mmHg	72 bpm	15 breaths/min	98.6 °F	99.8 %
425	67	Male	129/68 mmHg	71 bpm	13 breaths/min	98.4 °F	98.9 %
426	65	Male	90/63 mmHg	84 bpm	19 breaths/min	98.2 °F	98.7 %
427	53	Male	131/86 mmHg	64 bpm	15 breaths/min	97.3 °F	97.6 %
428	32	Male	131/74 mmHg	90 bpm	17 breaths/min	98.6 °F	99.6 %
429	42	Female	136/76 mmHg	86 bpm	15 breaths/min	97.5 °F	99.2 %
430	67	Female	103/78 mmHg	80 bpm	12 breaths/min	98.9 °F	95.8 %
431	57	Female	109/88 mmHg	63 bpm	18 breaths/min	97.8 °F	96.1 %
432	76	Male	117/88 mmHg	66 bpm	19 breaths/min	98.1 °F	96.3 %
433	75	Female	113/61 mmHg	88 bpm	12 breaths/min	97.3 °F	98.4 %
434	80	Male	135/70 mmHg	68 bpm	15 breaths/min	99.0 °F	99.1 %
435	52	Male	106/77 mmHg	82 bpm	15 breaths/min	98.5 °F	98.6 %
436	25	Male	132/83 mmHg	66 bpm	16 breaths/min	97.4 °F	98.7 %
437	43	Male	91/60 mmHg	75 bpm	13 breaths/min	98.1 °F	97.9 %
438	65	Female	138/62 mmHg	67 bpm	18 breaths/min	98.0 °F	99.9 %
439	68	Male	97/85 mmHg	65 bpm	19 breaths/min	97.9 °F	95.3 %
440	29	Male	113/82 mmHg	81 bpm	16 breaths/min	97.4 °F	97.7 %
441	45	Male	103/70 mmHg	74 bpm	13 breaths/min	98.3 °F	95.4 %
442	65	Female	120/90 mmHg	90 bpm	13 breaths/min	97.5 °F	98.6 %
443	24	Female	124/88 mmHg	78 bpm	18 breaths/min	98.7 °F	96.7 %
444	29	Male	94/66 mmHg	97 bpm	13 breaths/min	97.5 °F	95.2 %
445	46	Female	139/88 mmHg	68 bpm	15 breaths/min	98.9 °F	99.8 %
446	51	Male	113/71 mmHg	65 bpm	14 breaths/min	98.1 °F	95.1 %
447	28	Female	139/64 mmHg	70 bpm	15 breaths/min	97.1 °F	99.0 %
448	44	Male	107/75 mmHg	76 bpm	14 breaths/min	97.3 °F	96.4 %
449	66	Female	108/84 mmHg	65 bpm	18 breaths/min	97.2 °F	100.0 %
450	33	Female	127/84 mmHg	65 bpm	15 breaths/min	98.9 °F	95.6 %
451	65	Female	100/78 mmHg	68 bpm	15 breaths/min	97.2 °F	99.5 %
452	33	Female	130/60 mmHg	64 bpm	16 breaths/min	98.9 °F	99.9 %
453	65	Female	128/87 mmHg	89 bpm	12 breaths/min	97.2 °F	99.5 %
454	48	Male	133/87 mmHg	64 bpm	16 breaths/min	98.5 °F	99.4 %
455	43	Male	98/79 mmHg	95 bpm	15 breaths/min	97.5 °F	97.4 %
456	76	Female	98/86 mmHg	80 bpm	16 breaths/min	97.2 °F	96.1 %
457	35	Male	131/80 mmHg	79 bpm	19 breaths/min	97.3 °F	95.9 %
458	19	Male	112/81 mmHg	86 bpm	15 breaths/min	97.3 °F	99.2 %
459	52	Male	120/79 mmHg	79 bpm	12 breaths/min	97.7 °F	99.1 %
460	76	Male	119/88 mmHg	73 bpm	15 breaths/min	97.5 °F	97.8 %
461	80	Male	129/60 mmHg	67 bpm	17 breaths/min	97.8 °F	96.1 %
462	27	Male	102/69 mmHg	96 bpm	14 breaths/min	97.7 °F	96.0 %
463	58	Female	99/61 mmHg	97 bpm	17 breaths/min	98.0 °F	96.8 %
464	36	Male	117/74 mmHg	60 bpm	17 breaths/min	97.3 °F	97.2 %
465	27	Male	106/63 mmHg	93 bpm	16 breaths/min	97.3 °F	99.8 %
466	58	Male	124/75 mmHg	62 bpm	18 breaths/min	98.8 °F	98.1 %
467	37	Female	98/73 mmHg	94 bpm	16 breaths/min	98.5 °F	95.1 %
468	49	Female	90/74 mmHg	71 bpm	12 breaths/min	97.7 °F	98.7 %
469	71	Male	123/69 mmHg	92 bpm	14 breaths/min	97.3 °F	99.3 %
470	63	Female	139/66 mmHg	75 bpm	16 breaths/min	97.5 °F	99.3 %
471	75	Female	105/85 mmHg	71 bpm	15 breaths/min	97.6 °F	97.2 %
472	44	Female	135/80 mmHg	92 bpm	19 breaths/min	98.8 °F	99.6 %
473	75	Male	140/67 mmHg	88 bpm	16 breaths/min	98.1 °F	96.4 %
474	56	Female	139/75 mmHg	88 bpm	13 breaths/min	97.4 °F	96.2 %
475	69	Male	118/83 mmHg	84 bpm	12 breaths/min	98.3 °F	95.9 %
476	56	Male	102/63 mmHg	87 bpm	16 breaths/min	97.0 °F	99.5 %
477	52	Female	120/79 mmHg	86 bpm	13 breaths/min	97.9 °F	98.8 %
478	76	Male	123/88 mmHg	93 bpm	19 breaths/min	97.6 °F	97.2 %
479	39	Female	134/76 mmHg	93 bpm	16 breaths/min	97.9 °F	95.2 %
480	41	Female	98/72 mmHg	88 bpm	16 breaths/min	97.3 °F	96.9 %
481	50	Female	102/80 mmHg	74 bpm	17 breaths/min	97.8 °F	96.0 %
482	58	Male	95/67 mmHg	83 bpm	19 breaths/min	98.2 °F	97.9 %
483	69	Male	90/86 mmHg	74 bpm	15 breaths/min	97.5 °F	97.3 %
484	23	Female	123/77 mmHg	68 bpm	20 breaths/min	97.1 °F	98.1 %
485	52	Female	100/68 mmHg	60 bpm	19 breaths/min	97.4 °F	97.5 %
486	58	Male	136/70 mmHg	99 bpm	13 breaths/min	98.6 °F	96.8 %
487	63	Female	110/71 mmHg	88 bpm	15 breaths/min	97.4 °F	95.2 %
488	59	Male	137/77 mmHg	70 bpm	20 breaths/min	97.7 °F	97.3 %
489	45	Female	100/78 mmHg	85 bpm	13 breaths/min	97.7 °F	95.1 %
490	37	Female	95/62 mmHg	70 bpm	19 breaths/min	97.6 °F	97.8 %
491	43	Male	120/89 mmHg	76 bpm	14 breaths/min	97.7 °F	96.1 %
492	68	Male	128/71 mmHg	74 bpm	20 breaths/min	97.3 °F	95.9 %
493	29	Male	132/64 mmHg	70 bpm	17 breaths/min	98.1 °F	97.3 %
494	64	Male	127/84 mmHg	93 bpm	16 breaths/min	98.4 °F	98.9 %
495	50	Male	136/89 mmHg	77 bpm	12 breaths/min	97.8 °F	95.9 %
496	55	Male	100/85 mmHg	98 bpm	19 breaths/min	97.7 °F	96.8 %
497	64	Male	124/79 mmHg	70 bpm	13 breaths/min	98.5 °F	98.1 %
498	23	Female	136/60 mmHg	85 bpm	12 breaths/min	97.4 °F	97.5 %
499	31	Male	110/84 mmHg	88 bpm	16 breaths/min	98.5 °F	98.8 %
500	41	Female	117/68 mmHg	80 bpm	14 breaths/min	98.9 °F	98.2 %
501	72	Female	137/73 mmHg	86 bpm	17 breaths/min	97.1 °F	98.8 %
502	75	Female	138/83 mmHg	85 bpm	13 breaths/min	98.7 °F	98.9 %
503	25	Male	135/82 mmHg	70 bpm	13 breaths/min	98.7 °F	98.8 %
504	72	Male	121/85 mmHg	79 bpm	14 breaths/min	97.2 °F	97.7 %
505	72	Male	127/70 mmHg	88 bpm	15 breaths/min	98.2 °F	98.5 %
506	45	Male	119/85 mmHg	72 bpm	14 breaths/min	98.9 °F	97.7 %
507	39	Female	111/62 mmHg	75 bpm	15 breaths/min	98.7 °F	99.5 %
508	34	Male	105/88 mmHg	90 bpm	17 breaths/min	98.1 °F	97.4 %
509	19	Male	139/75 mmHg	70 bpm	17 breaths/min	98.7 °F	97.7 %
510	55	Female	121/83 mmHg	60 bpm	13 breaths/min	97.1 °F	95.7 %
511	55	Male	123/79 mmHg	85 bpm	18 breaths/min	98.9 °F	99.0 %
512	40	Female	119/89 mmHg	79 bpm	19 breaths/min	97.0 °F	98.9 %
513	19	Female	138/79 mmHg	97 bpm	15 breaths/min	97.0 °F	95.9 %
514	21	Male	136/75 mmHg	81 bpm	18 breaths/min	98.8 °F	99.8 %
515	57	Male	103/66 mmHg	76 bpm	18 breaths/min	98.9 °F	99.4 %
516	41	Female	123/75 mmHg	75 bpm	12 breaths/min	99.0 °F	97.7 %
517	34	Male	122/77 mmHg	66 bpm	20 breaths/min	98.7 °F	98.0 %
518	77	Female	122/61 mmHg	90 bpm	15 breaths/min	98.4 °F	95.7 %
519	75	Female	123/77 mmHg	70 bpm	15 breaths/min	98.6 °F	98.7 %
520	20	Male	139/75 mmHg	62 bpm	12 breaths/min	98.2 °F	99.1 %
521	44	Male	104/78 mmHg	74 bpm	19 breaths/min	98.4 °F	98.4 %
522	38	Female	111/87 mmHg	94 bpm	20 breaths/min	98.6 °F	98.9 %
523	21	Male	109/65 mmHg	93 bpm	15 breaths/min	98.0 °F	96.9 %
524	67	Female	138/69 mmHg	69 bpm	15 breaths/min	97.9 °F	99.0 %
525	48	Male	120/89 mmHg	79 bpm	18 breaths/min	98.1 °F	99.3 %
526	39	Female	121/81 mmHg	68 bpm	20 breaths/min	98.7 °F	96.2 %
527	71	Female	134/66 mmHg	81 bpm	17 breaths/min	97.3 °F	96.1 %
528	45	Male	112/80 mmHg	73 bpm	20 breaths/min	97.2 °F	99.7 %
529	56	Male	118/77 mmHg	83 bpm	19 breaths/min	98.7 °F	99.4 %
530	67	Male	126/67 mmHg	65 bpm	19 breaths/min	98.5 °F	95.2 %
531	25	Male	94/90 mmHg	64 bpm	12 breaths/min	98.4 °F	99.4 %
532	25	Female	117/72 mmHg	97 bpm	17 breaths/min	97.3 °F	98.1 %
533	62	Male	91/68 mmHg	73 bpm	20 breaths/min	98.9 °F	97.3 %
534	61	Female	101/76 mmHg	93 bpm	15 breaths/min	98.2 °F	95.5 %
535	74	Male	129/77 mmHg	67 bpm	13 breaths/min	97.3 °F	99.5 %
536	28	Male	102/66 mmHg	65 bpm	17 breaths/min	97.8 °F	98.7 %
537	32	Male	133/89 mmHg	70 bpm	20 breaths/min	98.0 °F	96.2 %
538	38	Female	95/82 mmHg	68 bpm	12 breaths/min	98.8 °F	97.7 %
539	41	Male	106/76 mmHg	82 bpm	18 breaths/min	98.2 °F	97.5 %
540	28	Female	95/60 mmHg	70 bpm	15 breaths/min	98.9 °F	96.2 %
541	24	Male	122/86 mmHg	89 bpm	14 breaths/min	98.5 °F	99.2 %
542	73	Female	131/69 mmHg	67 bpm	13 breaths/min	97.7 °F	97.2 %
543	58	Male	120/60 mmHg	66 bpm	18 breaths/min	97.4 °F	96.5 %
544	38	Male	124/71 mmHg	73 bpm	20 breaths/min	98.9 °F	96.9 %
545	52	Male	91/75 mmHg	89 bpm	16 breaths/min	97.5 °F	96.5 %
546	38	Male	113/67 mmHg	83 bpm	15 breaths/min	97.5 °F	95.9 %
547	51	Male	113/87 mmHg	84 bpm	19 breaths/min	97.8 °F	99.0 %
548	70	Male	90/62 mmHg	73 bpm	20 breaths/min	97.9 °F	99.9 %
549	57	Female	100/65 mmHg	81 bpm	20 breaths/min	97.8 °F	95.5 %
550	34	Male	120/76 mmHg	74 bpm	12 breaths/min	98.2 °F	97.6 %
551	78	Male	135/80 mmHg	93 bpm	14 breaths/min	97.0 °F	98.2 %
552	48	Male	138/60 mmHg	73 bpm	19 breaths/min	98.7 °F	99.6 %
553	62	Male	123/72 mmHg	86 bpm	20 breaths/min	97.2 °F	96.9 %
554	29	Female	123/73 mmHg	97 bpm	14 breaths/min	98.9 °F	97.7 %
555	49	Female	127/88 mmHg	73 bpm	15 breaths/min	98.8 °F	97.8 %
556	72	Male	111/61 mmHg	77 bpm	19 breaths/min	97.2 °F	95.4 %
557	57	Female	130/78 mmHg	92 bpm	13 breaths/min	98.2 °F	95.7 %
558	37	Female	128/61 mmHg	67 bpm	19 breaths/min	98.0 °F	97.9 %
559	49	Male	91/76 mmHg	93 bpm	20 breaths/min	98.7 °F	95.8 %
560	53	Female	126/80 mmHg	62 bpm	16 breaths/min	97.3 °F	97.0 %
561	31	Female	116/79 mmHg	90 bpm	18 breaths/min	97.2 °F	96.9 %
562	49	Male	97/68 mmHg	68 bpm	14 breaths/min	98.3 °F	97.0 %
563	75	Female	111/72 mmHg	75 bpm	12 breaths/min	97.5 °F	98.8 %
564	34	Male	103/73 mmHg	95 bpm	16 breaths/min	97.6 °F	98.3 %
565	23	Male	93/79 mmHg	64 bpm	20 breaths/min	97.0 °F	96.9 %
566	71	Male	118/79 mmHg	83 bpm	13 breaths/min	98.8 °F	97.6 %
567	52	Female	137/75 mmHg	67 bpm	20 breaths/min	97.1 °F	97.3 %
568	78	Male	116/77 mmHg	84 bpm	18 breaths/min	97.5 °F	95.2 %
569	42	Male	95/76 mmHg	87 bpm	16 breaths/min	97.4 °F	100.0 %
570	42	Female	127/66 mmHg	85 bpm	18 breaths/min	99.0 °F	97.5 %
571	19	Male	113/71 mmHg	75 bpm	20 breaths/min	98.2 °F	97.9 %
572	68	Male	132/79 mmHg	76 bpm	12 breaths/min	98.0 °F	98.9 %
573	27	Female	91/83 mmHg	65 bpm	13 breaths/min	98.3 °F	96.0 %
574	28	Male	133/73 mmHg	94 bpm	19 breaths/min	98.1 °F	98.3 %
575	75	Male	134/72 mmHg	71 bpm	16 breaths/min	98.4 °F	99.7 %
576	73	Male	123/86 mmHg	88 bpm	19 breaths/min	98.9 °F	95.5 %
577	40	Female	120/72 mmHg	80 bpm	20 breaths/min	97.5 °F	98.4 %
578	67	Male	136/75 mmHg	72 bpm	18 breaths/min	98.4 °F	98.8 %
579	24	Female	100/87 mmHg	67 bpm	18 breaths/min	98.1 °F	97.3 %
580	44	Female	119/74 mmHg	82 bpm	15 breaths/min	97.5 °F	95.4 %
581	57	Female	92/86 mmHg	62 bpm	13 breaths/min	97.6 °F	97.4 %
582	49	Male	130/62 mmHg	77 bpm	17 breaths/min	98.4 °F	99.0 %
583	80	Female	99/88 mmHg	89 bpm	16 breaths/min	97.8 °F	96.8 %
584	37	Female	113/80 mmHg	66 bpm	18 breaths/min	98.7 °F	96.1 %
585	46	Female	104/85 mmHg	73 bpm	20 breaths/min	97.5 °F	98.4 %
586	31	Male	110/76 mmHg	93 bpm	12 breaths/min	97.8 °F	95.9 %
587	79	Male	125/84 mmHg	74 bpm	17 breaths/min	98.4 °F	97.4 %
588	25	Male	134/76 mmHg	65 bpm	15 breaths/min	97.9 °F	97.4 %
589	56	Male	94/65 mmHg	72 bpm	12 breaths/min	98.6 °F	98.0 %
590	49	Male	97/87 mmHg	78 bpm	15 breaths/min	98.6 °F	96.1 %
591	41	Male	110/90 mmHg	65 bpm	15 breaths/min	98.6 °F	95.2 %
592	38	Male	107/83 mmHg	65 bpm	12 breaths/min	99.0 °F	96.8 %
593	61	Male	109/79 mmHg	69 bpm	19 breaths/min	98.2 °F	95.4 %
594	72	Female	94/84 mmHg	89 bpm	19 breaths/min	98.3 °F	99.4 %
595	36	Female	127/71 mmHg	93 bpm	12 breaths/min	98.8 °F	98.5 %
596	78	Male	124/65 mmHg	90 bpm	12 breaths/min	97.8 °F	97.9 %
597	50	Male	114/79 mmHg	76 bpm	13 breaths/min	97.6 °F	98.6 %
598	58	Male	119/89 mmHg	93 bpm	17 breaths/min	97.4 °F	97.0 %
599	24	Male	130/81 mmHg	63 bpm	12 breaths/min	98.0 °F	99.7 %
600	40	Male	124/68 mmHg	98 bpm	12 breaths/min	97.3 °F	99.1 %
601	42	Male	138/84 mmHg	93 bpm	13 breaths/min	98.4 °F	95.2 %
602	47	Female	104/74 mmHg	62 bpm	20 breaths/min	97.8 °F	97.3 %
603	79	Female	114/84 mmHg	77 bpm	15 breaths/min	97.0 °F	97.9 %
604	58	Male	112/88 mmHg	78 bpm	14 breaths/min	97.2 °F	97.1 %
605	75	Female	122/65 mmHg	73 bpm	18 breaths/min	97.8 °F	98.9 %
606	73	Female	129/60 mmHg	67 bpm	19 breaths/min	98.2 °F	96.6 %
607	45	Male	127/74 mmHg	81 bpm	20 breaths/min	97.1 °F	95.3 %
608	21	Male	103/74 mmHg	60 bpm	17 breaths/min	98.2 °F	98.7 %
609	72	Female	123/77 mmHg	74 bpm	15 breaths/min	97.1 °F	99.1 %
610	68	Male	140/80 mmHg	80 bpm	15 breaths/min	98.9 °F	95.0 %
611	41	Female	136/69 mmHg	75 bpm	18 breaths/min	97.8 °F	98.4 %
612	57	Male	125/75 mmHg	72 bpm	19 breaths/min	97.0 °F	98.9 %
613	78	Female	99/62 mmHg	84 bpm	15 breaths/min	98.2 °F	97.0 %
614	72	Female	140/68 mmHg	86 bpm	20 breaths/min	97.6 °F	98.6 %
615	76	Female	118/70 mmHg	73 bpm	16 breaths/min	98.7 °F	96.8 %
616	41	Male	119/82 mmHg	69 bpm	19 breaths/min	98.2 °F	97.8 %
617	67	Male	101/82 mmHg	90 bpm	14 breaths/min	98.1 °F	97.9 %
618	68	Male	129/73 mmHg	85 bpm	17 breaths/min	97.1 °F	95.3 %
619	33	Male	136/82 mmHg	72 bpm	13 breaths/min	98.0 °F	95.5 %
620	66	Female	113/60 mmHg	91 bpm	19 breaths/min	98.0 °F	97.1 %
621	58	Male	131/83 mmHg	88 bpm	13 breaths/min	97.5 °F	95.3 %
622	39	Male	124/79 mmHg	71 bpm	17 breaths/min	97.6 °F	98.6 %
623	64	Female	121/71 mmHg	72 bpm	20 breaths/min	98.4 °F	98.2 %
624	69	Male	92/74 mmHg	78 bpm	12 breaths/min	97.6 °F	95.8 %
625	19	Male	109/63 mmHg	87 bpm	14 breaths/min	98.5 °F	98.0 %
626	63	Female	131/81 mmHg	69 bpm	20 breaths/min	97.9 °F	95.2 %
627	50	Female	127/66 mmHg	67 bpm	13 breaths/min	98.1 °F	98.0 %
628	64	Female	113/70 mmHg	82 bpm	20 breaths/min	98.9 °F	99.4 %
629	22	Female	129/89 mmHg	68 bpm	15 breaths/min	97.6 °F	95.1 %
630	55	Female	120/87 mmHg	81 bpm	20 breaths/min	97.4 °F	97.5 %
631	58	Female	115/84 mmHg	78 bpm	18 breaths/min	98.2 °F	95.1 %
632	49	Male	109/66 mmHg	84 bpm	15 breaths/min	97.7 °F	97.8 %
633	57	Female	90/61 mmHg	99 bpm	16 breaths/min	97.9 °F	99.5 %
634	25	Male	125/85 mmHg	65 bpm	19 breaths/min	98.5 °F	96.1 %
635	52	Male	127/79 mmHg	91 bpm	14 breaths/min	99.0 °F	98.1 %
636	56	Female	135/69 mmHg	74 bpm	18 breaths/min	99.0 °F	97.4 %
637	35	Male	133/84 mmHg	83 bpm	20 breaths/min	97.4 °F	99.6 %
638	49	Male	127/71 mmHg	63 bpm	13 breaths/min	97.1 °F	96.1 %
639	24	Female	113/86 mmHg	66 bpm	12 breaths/min	98.4 °F	98.9 %
640	29	Female	134/72 mmHg	96 bpm	19 breaths/min	98.0 °F	95.3 %
641	50	Male	132/88 mmHg	72 bpm	19 breaths/min	98.2 °F	97.6 %
642	44	Male	122/60 mmHg	83 bpm	17 breaths/min	97.9 °F	98.9 %
643	42	Female	93/81 mmHg	88 bpm	13 breaths/min	98.9 °F	97.2 %
644	72	Male	100/89 mmHg	86 bpm	20 breaths/min	97.2 °F	99.3 %
645	68	Female	111/88 mmHg	94 bpm	16 breaths/min	98.5 °F	98.9 %
646	34	Female	104/84 mmHg	89 bpm	20 breaths/min	97.9 °F	98.4 %
647	24	Female	95/84 mmHg	93 bpm	16 breaths/min	98.9 °F	98.6 %
648	75	Male	109/72 mmHg	70 bpm	19 breaths/min	97.9 °F	95.5 %
649	44	Male	103/81 mmHg	71 bpm	19 breaths/min	98.9 °F	97.2 %
650	72	Male	110/89 mmHg	87 bpm	18 breaths/min	98.5 °F	96.2 %
651	42	Female	136/69 mmHg	85 bpm	14 breaths/min	97.3 °F	99.2 %
652	58	Male	136/62 mmHg	87 bpm	14 breaths/min	97.9 °F	100.0 %
653	51	Male	105/64 mmHg	79 bpm	18 breaths/min	98.6 °F	99.9 %
654	43	Male	104/71 mmHg	92 bpm	20 breaths/min	97.9 °F	96.0 %
655	48	Male	97/71 mmHg	60 bpm	15 breaths/min	98.6 °F	96.1 %
656	79	Male	122/67 mmHg	76 bpm	13 breaths/min	98.9 °F	97.0 %
657	45	Female	135/68 mmHg	66 bpm	19 breaths/min	99.0 °F	95.5 %
658	70	Male	119/71 mmHg	84 bpm	14 breaths/min	97.4 °F	99.9 %
659	58	Female	97/67 mmHg	92 bpm	16 breaths/min	98.7 °F	97.5 %
660	22	Male	124/61 mmHg	90 bpm	20 breaths/min	98.8 °F	96.7 %
661	33	Female	91/80 mmHg	100 bpm	15 breaths/min	98.1 °F	100.0 %
662	44	Female	140/85 mmHg	60 bpm	18 breaths/min	98.7 °F	96.7 %
663	47	Male	112/68 mmHg	77 bpm	13 breaths/min	98.4 °F	99.9 %
664	63	Female	122/83 mmHg	67 bpm	12 breaths/min	98.1 °F	95.5 %
665	48	Female	114/89 mmHg	72 bpm	17 breaths/min	98.9 °F	97.3 %
666	21	Male	100/69 mmHg	76 bpm	20 breaths/min	97.3 °F	96.6 %
667	24	Male	109/77 mmHg	100 bpm	15 breaths/min	98.2 °F	96.3 %
668	33	Male	121/64 mmHg	93 bpm	15 breaths/min	97.5 °F	99.6 %
669	54	Female	132/74 mmHg	61 bpm	17 breaths/min	98.2 °F	99.3 %
670	31	Female	132/64 mmHg	92 bpm	18 breaths/min	97.0 °F	96.6 %
671	63	Female	118/71 mmHg	74 bpm	17 breaths/min	97.7 °F	95.5 %
672	42	Female	139/64 mmHg	89 bpm	12 breaths/min	98.5 °F	96.3 %
673	24	Male	119/90 mmHg	99 bpm	14 breaths/min	97.7 °F	99.6 %
674	76	Male	128/61 mmHg	82 bpm	15 breaths/min	98.1 °F	98.0 %
675	26	Female	117/67 mmHg	63 bpm	16 breaths/min	98.7 °F	98.5 %
676	79	Male	96/69 mmHg	72 bpm	18 breaths/min	98.6 °F	100.0 %
677	39	Male	113/78 mmHg	89 bpm	15 breaths/min	97.3 °F	95.4 %
678	62	Male	125/67 mmHg	78 bpm	18 breaths/min	97.6 °F	98.8 %
679	44	Male	104/66 mmHg	63 bpm	14 breaths/min	98.2 °F	98.6 %
680	52	Female	96/66 mmHg	71 bpm	20 breaths/min	97.7 °F	96.8 %
681	53	Female	91/81 mmHg	65 bpm	18 breaths/min	97.8 °F	96.1 %
682	50	Female	123/70 mmHg	74 bpm	16 breaths/min	98.3 °F	96.3 %
683	18	Female	115/65 mmHg	90 bpm	12 breaths/min	98.3 °F	96.8 %
684	40	Female	118/77 mmHg	61 bpm	14 breaths/min	97.1 °F	96.5 %
685	73	Female	98/84 mmHg	93 bpm	13 breaths/min	97.7 °F	96.2 %
686	46	Male	105/82 mmHg	90 bpm	12 breaths/min	97.8 °F	95.4 %
687	71	Male	108/60 mmHg	84 bpm	16 breaths/min	98.4 °F	98.9 %
688	31	Male	130/60 mmHg	66 bpm	20 breaths/min	97.3 °F	98.4 %
689	56	Male	101/79 mmHg	87 bpm	14 breaths/min	98.2 °F	96.7 %
690	36	Female	103/74 mmHg	78 bpm	16 breaths/min	97.1 °F	99.0 %
691	40	Male	125/64 mmHg	100 bpm	14 breaths/min	97.9 °F	95.3 %
692	60	Female	114/77 mmHg	76 bpm	16 breaths/min	97.8 °F	98.9 %
693	58	Male	132/60 mmHg	67 bpm	13 breaths/min	97.4 °F	96.2 %
694	40	Male	94/80 mmHg	93 bpm	20 breaths/min	98.3 °F	95.8 %
695	79	Male	130/88 mmHg	71 bpm	18 breaths/min	98.0 °F	95.8 %
696	79	Female	116/82 mmHg	66 bpm	14 breaths/min	98.7 °F	97.4 %
697	62	Female	90/66 mmHg	90 bpm	17 breaths/min	98.4 °F	99.7 %
698	79	Male	139/75 mmHg	89 bpm	12 breaths/min	97.8 °F	99.8 %
699	25	Male	107/62 mmHg	97 bpm	15 breaths/min	97.3 °F	97.8 %
700	51	Female	109/87 mmHg	76 bpm	13 breaths/min	97.6 °F	97.2 %
701	50	Male	132/68 mmHg	78 bpm	16 breaths/min	98.4 °F	99.0 %
702	73	Female	123/82 mmHg	95 bpm	19 breaths/min	98.6 °F	99.9 %
703	28	Male	109/82 mmHg	68 bpm	19 breaths/min	98.6 °F	98.6 %
704	32	Male	112/72 mmHg	65 bpm	15 breaths/min	98.6 °F	95.2 %
705	33	Male	94/86 mmHg	69 bpm	14 breaths/min	98.8 °F	98.2 %
706	58	Female	97/86 mmHg	97 bpm	18 breaths/min	97.5 °F	97.5 %
707	78	Female	113/86 mmHg	74 bpm	14 breaths/min	98.5 °F	99.9 %
708	65	Male	126/68 mmHg	75 bpm	13 breaths/min	98.2 °F	97.0 %
709	51	Male	120/72 mmHg	80 bpm	18 breaths/min	98.5 °F	95.6 %
710	54	Female	110/61 mmHg	96 bpm	16 breaths/min	98.5 °F	98.9 %
711	22	Female	117/76 mmHg	77 bpm	13 breaths/min	98.2 °F	95.2 %
712	19	Male	129/64 mmHg	61 bpm	20 breaths/min	98.8 °F	99.9 %
713	48	Female	126/79 mmHg	88 bpm	16 breaths/min	98.9 °F	98.7 %
714	64	Male	110/60 mmHg	69 bpm	19 breaths/min	97.5 °F	95.8 %
715	77	Male	113/76 mmHg	78 bpm	15 breaths/min	97.7 °F	95.2 %
716	57	Male	106/83 mmHg	94 bpm	20 breaths/min	98.9 °F	97.1 %
717	60	Male	138/88 mmHg	86 bpm	17 breaths/min	97.6 °F	97.7 %
718	70	Male	112/66 mmHg	66 bpm	14 breaths/min	98.1 °F	99.9 %
719	65	Male	124/75 mmHg	80 bpm	18 breaths/min	97.6 °F	98.2 %
720	42	Female	102/80 mmHg	84 bpm	19 breaths/min	98.4 °F	99.9 %
721	23	Male	91/77 mmHg	93 bpm	16 breaths/min	98.6 °F	96.4 %
722	34	Female	117/83 mmHg	75 bpm	20 breaths/min	97.3 °F	96.8 %
723	44	Female	116/65 mmHg	82 bpm	13 breaths/min	98.9 °F	98.1 %
724	61	Female	105/81 mmHg	77 bpm	14 breaths/min	98.0 °F	96.2 %
725	70	Male	94/75 mmHg	71 bpm	17 breaths/min	97.9 °F	97.6 %
726	68	Female	95/71 mmHg	70 bpm	19 breaths/min	97.8 °F	99.5 %
727	47	Female	91/78 mmHg	62 bpm	14 breaths/min	97.8 °F	95.8 %
728	51	Male	105/75 mmHg	80 bpm	15 breaths/min	97.3 °F	98.5 %
729	69	Male	115/73 mmHg	76 bpm	12 breaths/min	98.2 °F	99.6 %
730	71	Female	134/61 mmHg	73 bpm	17 breaths/min	99.0 °F	98.0 %
731	68	Male	103/74 mmHg	90 bpm	19 breaths/min	98.2 °F	99.0 %
732	80	Female	136/65 mmHg	90 bpm	15 breaths/min	97.6 °F	95.5 %
733	38	Male	108/62 mmHg	90 bpm	14 breaths/min	97.6 °F	96.0 %
734	24	Male	136/81 mmHg	97 bpm	15 breaths/min	98.6 °F	96.7 %
735	68	Male	109/71 mmHg	87 bpm	14 breaths/min	98.5 °F	96.0 %
736	47	Female	97/77 mmHg	75 bpm	17 breaths/min	98.3 °F	95.6 %
737	32	Male	129/68 mmHg	85 bpm	18 breaths/min	98.7 °F	97.1 %
738	24	Male	128/76 mmHg	82 bpm	15 breaths/min	98.4 °F	99.0 %
739	63	Male	134/73 mmHg	83 bpm	14 breaths/min	98.4 °F	96.2 %
740	30	Male	102/86 mmHg	96 bpm	17 breaths/min	98.9 °F	99.5 %
741	64	Female	129/75 mmHg	68 bpm	12 breaths/min	98.4 °F	96.6 %
742	20	Female	133/65 mmHg	63 bpm	19 breaths/min	98.5 °F	97.3 %
743	71	Male	101/90 mmHg	82 bpm	14 breaths/min	98.2 °F	97.4 %
744	79	Female	101/81 mmHg	86 bpm	19 breaths/min	98.1 °F	95.0 %
745	70	Female	93/73 mmHg	71 bpm	19 breaths/min	98.0 °F	100.0 %
746	72	Male	93/82 mmHg	76 bpm	12 breaths/min	98.5 °F	97.1 %
747	57	Female	99/81 mmHg	99 bpm	13 breaths/min	98.8 °F	95.8 %
748	70	Male	109/82 mmHg	74 bpm	20 breaths/min	98.5 °F	98.7 %
749	36	Female	133/67 mmHg	88 bpm	20 breaths/min	97.5 °F	98.5 %
750	27	Male	105/80 mmHg	93 bpm	18 breaths/min	97.1 °F	96.5 %
751	51	Female	126/68 mmHg	67 bpm	13 breaths/min	98.5 °F	96.5 %
752	38	Female	90/60 mmHg	88 bpm	19 breaths/min	98.2 °F	96.0 %
753	38	Male	92/88 mmHg	75 bpm	15 breaths/min	98.4 °F	98.8 %
754	80	Female	116/77 mmHg	79 bpm	19 breaths/min	98.5 °F	97.9 %
755	71	Male	127/64 mmHg	83 bpm	20 breaths/min	97.9 °F	97.7 %
756	45	Male	102/84 mmHg	85 bpm	18 breaths/min	98.1 °F	97.4 %
757	68	Female	99/68 mmHg	94 bpm	17 breaths/min	97.0 °F	98.9 %
758	60	Male	138/86 mmHg	83 bpm	15 breaths/min	98.2 °F	96.4 %
759	77	Female	125/82 mmHg	68 bpm	17 breaths/min	98.5 °F	99.4 %
760	35	Male	127/87 mmHg	70 bpm	13 breaths/min	98.1 °F	95.2 %
761	28	Male	126/72 mmHg	100 bpm	16 breaths/min	97.5 °F	99.5 %
762	32	Female	125/68 mmHg	88 bpm	16 breaths/min	98.5 °F	97.3 %
763	28	Female	105/63 mmHg	73 bpm	18 breaths/min	97.1 °F	99.1 %
764	52	Male	114/77 mmHg	78 bpm	15 breaths/min	97.0 °F	98.8 %
765	69	Female	133/80 mmHg	93 bpm	13 breaths/min	97.4 °F	98.3 %
766	65	Female	125/76 mmHg	90 bpm	19 breaths/min	97.9 °F	97.6 %
767	71	Male	114/64 mmHg	82 bpm	17 breaths/min	97.6 °F	96.5 %
768	55	Male	91/68 mmHg	61 bpm	13 breaths/min	98.6 °F	95.1 %
769	58	Male	132/80 mmHg	93 bpm	19 breaths/min	98.3 °F	97.5 %
770	80	Male	116/81 mmHg	84 bpm	14 breaths/min	97.2 °F	96.8 %
771	35	Male	127/73 mmHg	79 bpm	16 breaths/min	97.5 °F	99.8 %
772	32	Male	112/61 mmHg	64 bpm	13 breaths/min	98.4 °F	95.8 %
773	42	Female	102/75 mmHg	67 bpm	14 breaths/min	98.8 °F	95.4 %
774	31	Female	139/73 mmHg	60 bpm	15 breaths/min	98.7 °F	96.5 %
775	56	Male	114/85 mmHg	65 bpm	16 breaths/min	98.4 °F	96.9 %
776	24	Male	108/74 mmHg	84 bpm	16 breaths/min	98.8 °F	97.0 %
777	23	Female	95/61 mmHg	67 bpm	15 breaths/min	97.0 °F	99.9 %
778	19	Female	114/79 mmHg	67 bpm	19 breaths/min	98.4 °F	97.1 %
779	21	Male	127/89 mmHg	100 bpm	19 breaths/min	97.1 °F	96.8 %
780	22	Female	103/89 mmHg	92 bpm	15 breaths/min	98.0 °F	98.8 %
781	31	Male	102/69 mmHg	67 bpm	15 breaths/min	98.7 °F	97.2 %
782	18	Male	116/75 mmHg	96 bpm	19 breaths/min	98.8 °F	98.0 %
783	80	Male	126/65 mmHg	80 bpm	16 breaths/min	97.2 °F	96.1 %
784	43	Female	123/68 mmHg	84 bpm	18 breaths/min	97.5 °F	95.7 %
785	53	Female	107/82 mmHg	60 bpm	17 breaths/min	97.0 °F	98.8 %
786	55	Male	139/73 mmHg	79 bpm	20 breaths/min	97.9 °F	97.5 %
787	49	Male	127/64 mmHg	78 bpm	18 breaths/min	97.5 °F	99.8 %
788	66	Male	110/70 mmHg	92 bpm	17 breaths/min	98.2 °F	98.3 %
789	64	Female	121/69 mmHg	95 bpm	20 breaths/min	97.4 °F	97.4 %
790	34	Female	113/75 mmHg	72 bpm	14 breaths/min	98.8 °F	95.0 %
791	19	Male	92/78 mmHg	67 bpm	12 breaths/min	98.9 °F	99.1 %
792	41	Male	126/66 mmHg	64 bpm	17 breaths/min	98.2 °F	99.0 %
793	25	Female	117/68 mmHg	68 bpm	12 breaths/min	97.6 °F	97.7 %
794	66	Female	94/68 mmHg	71 bpm	18 breaths/min	98.6 °F	96.2 %
795	42	Male	116/77 mmHg	84 bpm	15 breaths/min	98.0 °F	100.0 %
796	72	Female	90/84 mmHg	92 bpm	20 breaths/min	97.4 °F	95.7 %
797	70	Female	130/72 mmHg	72 bpm	13 breaths/min	97.3 °F	95.5 %
798	74	Female	94/86 mmHg	65 bpm	14 breaths/min	98.9 °F	95.4 %
799	40	Female	119/77 mmHg	93 bpm	18 breaths/min	97.7 °F	99.7 %
800	34	Female	134/65 mmHg	68 bpm	13 breaths/min	98.9 °F	95.2 %
801	34	Male	120/90 mmHg	82 bpm	12 breaths/min	98.3 °F	95.7 %
802	77	Female	99/73 mmHg	66 bpm	12 breaths/min	98.1 °F	96.1 %
803	43	Female	104/84 mmHg	61 bpm	13 breaths/min	97.2 °F	95.7 %
804	46	Female	107/64 mmHg	76 bpm	20 breaths/min	98.0 °F	97.5 %
805	21	Female	105/81 mmHg	87 bpm	18 breaths/min	98.6 °F	99.6 %
806	29	Female	123/62 mmHg	77 bpm	12 breaths/min	97.0 °F	98.5 %
807	40	Male	140/70 mmHg	98 bpm	16 breaths/min	97.7 °F	98.0 %
808	48	Male	125/64 mmHg	62 bpm	13 breaths/min	97.7 °F	97.7 %
809	38	Male	108/81 mmHg	84 bpm	19 breaths/min	97.4 °F	96.0 %
810	72	Female	109/87 mmHg	78 bpm	18 breaths/min	97.7 °F	99.1 %
811	33	Male	135/69 mmHg	93 bpm	12 breaths/min	97.7 °F	98.8 %
812	66	Female	93/83 mmHg	80 bpm	20 breaths/min	98.0 °F	99.4 %
813	67	Male	102/61 mmHg	91 bpm	15 breaths/min	98.4 °F	96.6 %
814	58	Female	102/64 mmHg	69 bpm	20 breaths/min	97.4 °F	97.2 %
815	41	Female	91/76 mmHg	100 bpm	20 breaths/min	97.1 °F	99.0 %
816	74	Male	118/78 mmHg	88 bpm	15 breaths/min	97.9 °F	98.9 %
817	72	Female	123/69 mmHg	66 bpm	13 breaths/min	98.8 °F	95.5 %
818	36	Male	102/67 mmHg	77 bpm	15 breaths/min	98.7 °F	97.3 %
819	30	Male	138/83 mmHg	68 bpm	18 breaths/min	98.0 °F	99.1 %
820	40	Female	116/75 mmHg	78 bpm	16 breaths/min	98.5 °F	95.5 %
821	63	Male	91/72 mmHg	73 bpm	18 breaths/min	97.8 °F	98.4 %
822	30	Male	94/84 mmHg	78 bpm	12 breaths/min	98.1 °F	97.0 %
823	62	Female	116/65 mmHg	85 bpm	16 breaths/min	98.1 °F	98.2 %
824	56	Female	103/83 mmHg	84 bpm	13 breaths/min	97.2 °F	97.3 %
825	57	Male	109/75 mmHg	75 bpm	20 breaths/min	97.8 °F	99.8 %
826	20	Female	116/83 mmHg	64 bpm	19 breaths/min	98.0 °F	99.7 %
827	43	Male	135/68 mmHg	78 bpm	12 breaths/min	97.2 °F	97.5 %
828	32	Female	92/81 mmHg	86 bpm	16 breaths/min	97.7 °F	100.0 %
829	77	Female	104/80 mmHg	83 bpm	20 breaths/min	98.3 °F	96.2 %
830	33	Female	126/79 mmHg	69 bpm	17 breaths/min	98.7 °F	96.5 %
831	27	Female	112/71 mmHg	69 bpm	19 breaths/min	98.8 °F	95.7 %
832	76	Male	132/75 mmHg	66 bpm	19 breaths/min	98.6 °F	95.7 %
833	41	Male	97/88 mmHg	63 bpm	17 breaths/min	98.2 °F	98.2 %
834	49	Female	123/87 mmHg	72 bpm	20 breaths/min	97.0 °F	98.5 %
835	30	Male	93/64 mmHg	93 bpm	14 breaths/min	97.4 °F	98.7 %
836	37	Female	106/86 mmHg	88 bpm	16 breaths/min	97.2 °F	99.3 %
837	42	Female	110/80 mmHg	68 bpm	12 breaths/min	98.7 °F	95.0 %
838	55	Female	128/81 mmHg	63 bpm	17 breaths/min	98.0 °F	95.2 %
839	72	Female	92/67 mmHg	88 bpm	12 breaths/min	98.1 °F	99.5 %
840	68	Female	112/65 mmHg	75 bpm	18 breaths/min	98.1 °F	98.7 %
841	22	Female	111/78 mmHg	65 bpm	18 breaths/min	97.1 °F	98.8 %
842	38	Female	113/90 mmHg	77 bpm	13 breaths/min	98.8 °F	99.5 %
843	61	Female	107/74 mmHg	74 bpm	13 breaths/min	97.9 °F	96.2 %
844	54	Male	95/73 mmHg	69 bpm	15 breaths/min	97.4 °F	99.9 %
845	60	Female	136/71 mmHg	87 bpm	13 breaths/min	97.2 °F	98.9 %
846	54	Male	125/78 mmHg	99 bpm	17 breaths/min	98.5 °F	96.0 %
847	25	Female	126/60 mmHg	79 bpm	18 breaths/min	97.6 °F	95.6 %
848	66	Female	94/63 mmHg	66 bpm	18 breaths/min	97.5 °F	98.7 %
849	27	Male	132/71 mmHg	79 bpm	20 breaths/min	97.5 °F	96.4 %
850	25	Female	97/90 mmHg	89 bpm	12 breaths/min	98.4 °F	96.7 %
851	80	Female	133/75 mmHg	94 bpm	12 breaths/min	98.5 °F	98.8 %
852	62	Male	130/72 mmHg	80 bpm	19 breaths/min	98.6 °F	96.4 %
853	68	Male	92/85 mmHg	74 bpm	18 breaths/min	98.1 °F	98.3 %
854	25	Male	113/63 mmHg	96 bpm	17 breaths/min	98.8 °F	98.3 %
855	37	Male	104/66 mmHg	63 bpm	18 breaths/min	98.9 °F	99.8 %
856	40	Male	131/69 mmHg	86 bpm	17 breaths/min	97.3 °F	95.2 %
857	59	Male	98/82 mmHg	60 bpm	16 breaths/min	98.2 °F	95.6 %
858	28	Female	111/60 mmHg	78 bpm	13 breaths/min	98.8 °F	98.6 %
859	72	Male	134/79 mmHg	68 bpm	13 breaths/min	98.3 °F	95.0 %
860	39	Female	96/84 mmHg	81 bpm	14 breaths/min	97.3 °F	99.1 %
861	72	Male	94/75 mmHg	82 bpm	17 breaths/min	98.5 °F	95.8 %
862	41	Female	119/62 mmHg	98 bpm	20 breaths/min	98.1 °F	96.3 %
863	53	Female	97/74 mmHg	78 bpm	19 breaths/min	98.9 °F	98.6 %
864	43	Male	95/78 mmHg	96 bpm	17 breaths/min	98.8 °F	96.4 %
865	80	Female	117/72 mmHg	70 bpm	17 breaths/min	97.4 °F	96.2 %
866	34	Female	101/60 mmHg	84 bpm	20 breaths/min	97.7 °F	98.6 %
867	40	Male	109/89 mmHg	64 bpm	18 breaths/min	97.3 °F	97.6 %
868	72	Male	115/64 mmHg	82 bpm	14 breaths/min	97.7 °F	97.2 %
869	66	Male	140/84 mmHg	65 bpm	17 breaths/min	98.2 °F	98.0 %
870	21	Female	113/84 mmHg	70 bpm	13 breaths/min	98.4 °F	97.9 %
871	57	Female	103/62 mmHg	60 bpm	13 breaths/min	97.7 °F	98.8 %
872	18	Female	127/89 mmHg	73 bpm	19 breaths/min	97.7 °F	99.3 %
873	74	Female	139/62 mmHg	77 bpm	17 breaths/min	97.8 °F	97.8 %
874	66	Female	99/67 mmHg	77 bpm	18 breaths/min	98.2 °F	97.6 %
875	71	Male	94/69 mmHg	95 bpm	20 breaths/min	97.3 °F	95.0 %
876	19	Male	112/62 mmHg	75 bpm	12 breaths/min	97.6 °F	98.9 %
877	30	Male	132/67 mmHg	87 bpm	19 breaths/min	98.8 °F	98.3 %
878	58	Male	104/64 mmHg	85 bpm	16 breaths/min	97.0 °F	95.3 %
879	71	Male	132/78 mmHg	73 bpm	13 breaths/min	98.4 °F	97.3 %
880	26	Male	110/86 mmHg	84 bpm	19 breaths/min	97.5 °F	97.1 %
881	24	Female	110/67 mmHg	72 bpm	12 breaths/min	98.6 °F	98.5 %
882	31	Female	131/65 mmHg	89 bpm	19 breaths/min	97.5 °F	99.3 %
883	63	Male	138/86 mmHg	90 bpm	18 breaths/min	97.5 °F	96.8 %
884	27	Female	125/85 mmHg	81 bpm	15 breaths/min	97.1 °F	97.2 %
885	75	Female	120/63 mmHg	84 bpm	14 breaths/min	98.1 °F	96.3 %
886	68	Male	119/84 mmHg	66 bpm	12 breaths/min	98.1 °F	99.2 %
887	58	Male	117/81 mmHg	72 bpm	17 breaths/min	98.9 °F	98.6 %
888	28	Male	102/64 mmHg	76 bpm	12 breaths/min	97.4 °F	98.5 %
889	67	Female	133/89 mmHg	74 bpm	15 breaths/min	98.5 °F	96.7 %
890	42	Female	110/73 mmHg	64 bpm	15 breaths/min	97.6 °F	97.3 %
891	42	Female	113/84 mmHg	85 bpm	19 breaths/min	98.2 °F	99.1 %
892	51	Male	119/63 mmHg	74 bpm	17 breaths/min	98.3 °F	99.4 %
893	42	Male	93/83 mmHg	66 bpm	15 breaths/min	98.2 °F	97.4 %
894	60	Female	91/84 mmHg	82 bpm	15 breaths/min	98.4 °F	99.5 %
895	50	Female	126/60 mmHg	93 bpm	20 breaths/min	98.6 °F	95.1 %
896	59	Female	106/88 mmHg	89 bpm	15 breaths/min	98.5 °F	99.9 %
897	52	Male	107/64 mmHg	60 bpm	16 breaths/min	97.3 °F	95.2 %
898	34	Female	105/68 mmHg	61 bpm	18 breaths/min	97.3 °F	97.9 %
899	64	Male	100/63 mmHg	90 bpm	18 breaths/min	97.8 °F	99.2 %
900	73	Male	130/76 mmHg	77 bpm	12 breaths/min	97.4 °F	96.6 %
901	49	Male	98/78 mmHg	87 bpm	15 breaths/min	98.5 °F	99.5 %
902	23	Female	130/66 mmHg	80 bpm	13 breaths/min	97.1 °F	99.2 %
903	26	Male	98/81 mmHg	88 bpm	17 breaths/min	97.3 °F	99.5 %
904	42	Male	117/63 mmHg	81 bpm	18 breaths/min	98.7 °F	99.1 %
905	25	Male	122/78 mmHg	67 bpm	14 breaths/min	98.1 °F	95.8 %
906	39	Female	128/90 mmHg	91 bpm	12 breaths/min	97.5 °F	97.7 %
907	80	Male	112/60 mmHg	69 bpm	19 breaths/min	98.2 °F	99.5 %
908	19	Female	93/75 mmHg	100 bpm	19 breaths/min	98.7 °F	95.8 %
909	62	Female	139/87 mmHg	82 bpm	15 breaths/min	97.2 °F	99.0 %
910	70	Male	119/86 mmHg	66 bpm	20 breaths/min	98.3 °F	98.3 %
911	47	Male	131/76 mmHg	79 bpm	15 breaths/min	98.0 °F	99.9 %
912	68	Male	134/75 mmHg	92 bpm	18 breaths/min	97.2 °F	97.5 %
913	33	Male	104/64 mmHg	61 bpm	14 breaths/min	97.5 °F	95.6 %
914	64	Female	137/74 mmHg	88 bpm	17 breaths/min	98.2 °F	99.4 %
915	41	Female	100/86 mmHg	60 bpm	16 breaths/min	98.4 °F	96.0 %
916	33	Male	123/67 mmHg	89 bpm	12 breaths/min	98.1 °F	98.1 %
917	33	Female	137/77 mmHg	65 bpm	15 breaths/min	98.4 °F	98.1 %
918	63	Male	110/89 mmHg	88 bpm	15 breaths/min	97.1 °F	98.5 %
919	74	Female	109/77 mmHg	88 bpm	14 breaths/min	98.6 °F	99.9 %
920	60	Female	125/87 mmHg	71 bpm	19 breaths/min	97.1 °F	97.8 %
921	30	Female	122/83 mmHg	77 bpm	17 breaths/min	97.9 °F	96.2 %
922	75	Male	118/70 mmHg	75 bpm	13 breaths/min	99.0 °F	98.1 %
923	72	Male	139/88 mmHg	72 bpm	12 breaths/min	98.3 °F	98.0 %
924	31	Female	131/80 mmHg	90 bpm	16 breaths/min	97.8 °F	95.8 %
925	26	Female	110/90 mmHg	64 bpm	14 breaths/min	97.4 °F	95.4 %
926	30	Female	91/79 mmHg	80 bpm	13 breaths/min	98.7 °F	99.1 %
927	27	Male	136/77 mmHg	88 bpm	13 breaths/min	97.0 °F	97.8 %
928	40	Male	102/63 mmHg	66 bpm	14 breaths/min	98.6 °F	98.6 %
929	41	Female	135/84 mmHg	83 bpm	19 breaths/min	97.1 °F	98.0 %
930	23	Female	121/64 mmHg	89 bpm	15 breaths/min	97.1 °F	96.8 %
931	33	Male	102/73 mmHg	95 bpm	16 breaths/min	97.1 °F	96.6 %
932	60	Male	116/76 mmHg	66 bpm	19 breaths/min	98.1 °F	98.0 %
933	28	Female	115/79 mmHg	73 bpm	20 breaths/min	97.1 °F	99.7 %
934	57	Male	120/70 mmHg	100 bpm	15 breaths/min	97.2 °F	97.5 %
935	21	Female	107/84 mmHg	83 bpm	18 breaths/min	99.0 °F	97.5 %
936	57	Female	107/76 mmHg	64 bpm	18 breaths/min	97.5 °F	95.2 %
937	37	Female	102/78 mmHg	100 bpm	20 breaths/min	98.5 °F	99.6 %
938	61	Male	136/82 mmHg	73 bpm	15 breaths/min	97.8 °F	98.8 %
939	45	Female	127/90 mmHg	67 bpm	14 breaths/min	98.5 °F	99.2 %
940	48	Male	116/70 mmHg	64 bpm	20 breaths/min	98.1 °F	96.1 %
941	48	Male	132/65 mmHg	100 bpm	16 breaths/min	97.4 °F	98.4 %
942	73	Female	117/78 mmHg	85 bpm	14 breaths/min	98.8 °F	98.0 %
943	71	Male	92/72 mmHg	67 bpm	17 breaths/min	98.5 °F	96.9 %
944	57	Female	110/87 mmHg	82 bpm	17 breaths/min	98.0 °F	96.9 %
945	44	Female	96/63 mmHg	91 bpm	18 breaths/min	97.8 °F	96.9 %
946	65	Male	138/80 mmHg	69 bpm	14 breaths/min	97.5 °F	98.9 %
947	30	Male	137/72 mmHg	92 bpm	16 breaths/min	98.4 °F	99.9 %
948	28	Female	138/60 mmHg	64 bpm	12 breaths/min	98.2 °F	95.5 %
949	34	Male	127/89 mmHg	93 bpm	20 breaths/min	98.7 °F	99.3 %
950	34	Female	90/74 mmHg	80 bpm	14 breaths/min	98.0 °F	97.2 %
951	24	Female	122/90 mmHg	89 bpm	14 breaths/min	98.7 °F	96.0 %
952	66	Female	113/86 mmHg	80 bpm	14 breaths/min	99.0 °F	97.2 %
953	31	Female	91/65 mmHg	69 bpm	18 breaths/min	98.7 °F	98.6 %
954	22	Female	111/82 mmHg	83 bpm	19 breaths/min	98.7 °F	98.5 %
955	76	Female	113/82 mmHg	73 bpm	18 breaths/min	98.0 °F	97.8 %
956	35	Female	120/70 mmHg	89 bpm	20 breaths/min	98.4 °F	98.2 %
957	37	Female	92/75 mmHg	65 bpm	14 breaths/min	97.3 °F	98.3 %
958	61	Male	128/67 mmHg	87 bpm	14 breaths/min	98.2 °F	95.5 %
959	62	Male	126/84 mmHg	91 bpm	19 breaths/min	98.9 °F	99.5 %
960	32	Female	101/74 mmHg	85 bpm	14 breaths/min	98.8 °F	95.8 %
961	75	Male	120/79 mmHg	67 bpm	15 breaths/min	98.0 °F	99.6 %
962	27	Male	136/80 mmHg	89 bpm	20 breaths/min	97.7 °F	97.3 %
963	25	Female	138/69 mmHg	88 bpm	19 breaths/min	98.1 °F	95.6 %
964	58	Male	94/88 mmHg	61 bpm	13 breaths/min	98.7 °F	96.4 %
965	23	Male	109/89 mmHg	96 bpm	15 breaths/min	97.9 °F	99.7 %
966	34	Female	127/73 mmHg	63 bpm	18 breaths/min	97.0 °F	95.5 %
967	68	Female	113/79 mmHg	83 bpm	17 breaths/min	98.8 °F	99.0 %
968	58	Female	123/64 mmHg	74 bpm	17 breaths/min	97.4 °F	97.1 %
969	29	Female	91/72 mmHg	90 bpm	13 breaths/min	97.1 °F	96.3 %
970	41	Female	99/61 mmHg	71 bpm	15 breaths/min	97.3 °F	99.8 %
971	52	Male	114/65 mmHg	81 bpm	20 breaths/min	97.3 °F	98.6 %
972	44	Female	111/71 mmHg	97 bpm	14 breaths/min	97.6 °F	96.4 %
973	22	Male	104/67 mmHg	65 bpm	13 breaths/min	97.4 °F	97.0 %
974	74	Male	135/88 mmHg	74 bpm	18 breaths/min	97.9 °F	99.9 %
975	22	Female	108/76 mmHg	79 bpm	16 breaths/min	98.6 °F	98.3 %
976	47	Female	110/67 mmHg	80 bpm	12 breaths/min	98.5 °F	97.2 %
977	51	Male	105/78 mmHg	60 bpm	18 breaths/min	97.8 °F	96.6 %
978	39	Male	100/64 mmHg	71 bpm	13 breaths/min	97.6 °F	97.9 %
979	67	Female	101/87 mmHg	90 bpm	19 breaths/min	98.6 °F	99.0 %
980	21	Female	93/85 mmHg	71 bpm	13 breaths/min	98.7 °F	99.8 %
981	24	Male	105/83 mmHg	93 bpm	20 breaths/min	97.7 °F	95.8 %
982	62	Female	109/79 mmHg	94 bpm	20 breaths/min	98.3 °F	99.4 %
983	40	Female	100/67 mmHg	70 bpm	19 breaths/min	98.7 °F	98.2 %
984	41	Female	102/80 mmHg	86 bpm	16 breaths/min	98.6 °F	97.5 %
985	68	Male	92/66 mmHg	93 bpm	20 breaths/min	98.1 °F	97.4 %
986	39	Female	121/76 mmHg	90 bpm	13 breaths/min	98.4 °F	99.6 %
987	72	Female	113/63 mmHg	95 bpm	18 breaths/min	98.4 °F	96.2 %
988	68	Male	105/61 mmHg	67 bpm	20 breaths/min	98.1 °F	98.6 %
989	76	Female	126/83 mmHg	85 bpm	14 breaths/min	98.9 °F	97.2 %
990	27	Male	108/89 mmHg	86 bpm	19 breaths/min	98.0 °F	98.5 %
991	69	Male	139/83 mmHg	84 bpm	16 breaths/min	98.0 °F	99.9 %
992	71	Male	96/89 mmHg	81 bpm	14 breaths/min	97.8 °F	96.6 %
993	37	Female	99/76 mmHg	96 bpm	19 breaths/min	98.0 °F	99.7 %
994	23	Female	113/71 mmHg	60 bpm	15 breaths/min	97.2 °F	96.1 %
995	72	Male	114/88 mmHg	87 bpm	19 breaths/min	97.6 °F	96.7 %
996	79	Male	135/61 mmHg	91 bpm	18 breaths/min	97.9 °F	97.1 %
997	49	Female	137/81 mmHg	76 bpm	13 breaths/min	97.4 °F	95.6 %
998	44	Male	109/82 mmHg	70 bpm	12 breaths/min	98.5 °F	99.3 %
999	73	Female	108/85 mmHg	66 bpm	15 breaths/min	98.5 °F	98.2 %
1000	55	Male	94/68 mmHg	92 bpm	16 breaths/min	98.5 °F	95.2 %
1001	69	Female	139/69 mmHg	85 bpm	13 breaths/min	98.8 °F	96.5 %
1002	53	Male	105/73 mmHg	88 bpm	16 breaths/min	99.0 °F	95.4 %
1003	19	Female	97/77 mmHg	88 bpm	20 breaths/min	97.5 °F	96.2 %
1004	61	Male	105/74 mmHg	73 bpm	17 breaths/min	98.2 °F	95.1 %
1005	19	Male	129/85 mmHg	60 bpm	15 breaths/min	97.2 °F	99.5 %
1006	75	Female	118/88 mmHg	68 bpm	20 breaths/min	97.7 °F	98.5 %
1007	33	Male	101/72 mmHg	86 bpm	20 breaths/min	99.0 °F	95.1 %
1008	21	Male	126/65 mmHg	72 bpm	20 breaths/min	98.6 °F	96.1 %
1009	61	Male	119/82 mmHg	84 bpm	16 breaths/min	97.8 °F	99.3 %
1010	70	Female	120/80 mmHg	93 bpm	17 breaths/min	98.5 °F	98.6 %
1011	69	Male	105/65 mmHg	88 bpm	12 breaths/min	98.4 °F	99.0 %
1012	61	Female	140/77 mmHg	71 bpm	20 breaths/min	98.3 °F	98.0 %
1013	22	Female	99/84 mmHg	80 bpm	12 breaths/min	98.2 °F	95.9 %
1014	66	Female	136/83 mmHg	74 bpm	16 breaths/min	97.9 °F	96.2 %
1015	24	Female	128/67 mmHg	90 bpm	16 breaths/min	97.0 °F	95.6 %
1016	37	Female	110/75 mmHg	62 bpm	18 breaths/min	98.7 °F	96.2 %
1017	23	Male	100/60 mmHg	76 bpm	19 breaths/min	97.3 °F	97.0 %
1018	80	Female	105/69 mmHg	92 bpm	19 breaths/min	97.4 °F	97.0 %
1019	20	Female	104/66 mmHg	63 bpm	15 breaths/min	98.6 °F	96.1 %
1020	50	Female	132/89 mmHg	77 bpm	16 breaths/min	98.8 °F	96.2 %
1021	53	Female	124/80 mmHg	88 bpm	13 breaths/min	97.4 °F	99.7 %
1022	67	Male	98/90 mmHg	86 bpm	14 breaths/min	97.9 °F	95.8 %
1023	78	Female	111/73 mmHg	80 bpm	12 breaths/min	98.3 °F	95.5 %
1024	42	Female	110/80 mmHg	96 bpm	17 breaths/min	97.6 °F	95.8 %
1025	63	Female	114/70 mmHg	81 bpm	18 breaths/min	97.1 °F	97.6 %
1026	42	Female	138/85 mmHg	92 bpm	18 breaths/min	98.1 °F	99.4 %
1027	43	Female	100/67 mmHg	94 bpm	15 breaths/min	97.0 °F	97.9 %
1028	52	Male	113/65 mmHg	86 bpm	18 breaths/min	98.7 °F	96.9 %
1029	73	Female	127/60 mmHg	85 bpm	12 breaths/min	97.3 °F	96.8 %
1030	64	Male	97/70 mmHg	80 bpm	19 breaths/min	97.4 °F	99.1 %
1031	57	Female	106/65 mmHg	79 bpm	14 breaths/min	97.4 °F	95.7 %
1032	73	Female	116/77 mmHg	67 bpm	17 breaths/min	98.5 °F	98.0 %
1033	78	Male	136/69 mmHg	92 bpm	13 breaths/min	98.5 °F	97.1 %
1034	46	Male	113/66 mmHg	91 bpm	19 breaths/min	97.8 °F	97.1 %
1035	42	Female	119/65 mmHg	99 bpm	16 breaths/min	99.0 °F	98.0 %
1036	61	Female	109/81 mmHg	78 bpm	12 breaths/min	98.0 °F	96.1 %
1037	53	Female	119/84 mmHg	79 bpm	18 breaths/min	98.4 °F	97.3 %
1038	65	Female	92/68 mmHg	82 bpm	14 breaths/min	98.9 °F	96.3 %
1039	30	Male	115/82 mmHg	91 bpm	18 breaths/min	97.1 °F	98.9 %
1040	27	Female	128/89 mmHg	83 bpm	18 breaths/min	98.2 °F	99.0 %
1041	50	Male	101/81 mmHg	67 bpm	13 breaths/min	97.6 °F	98.1 %
1042	31	Female	90/73 mmHg	87 bpm	16 breaths/min	97.1 °F	97.5 %
1043	42	Male	137/61 mmHg	78 bpm	16 breaths/min	97.6 °F	96.1 %
1044	56	Male	100/64 mmHg	76 bpm	18 breaths/min	98.2 °F	98.4 %
1045	74	Male	110/86 mmHg	79 bpm	12 breaths/min	97.2 °F	99.8 %
1046	35	Female	104/76 mmHg	83 bpm	18 breaths/min	98.8 °F	97.3 %
1047	44	Female	119/81 mmHg	70 bpm	18 breaths/min	98.0 °F	96.4 %
1048	56	Female	133/83 mmHg	70 bpm	16 breaths/min	98.3 °F	98.2 %
1049	56	Male	117/83 mmHg	89 bpm	15 breaths/min	98.2 °F	99.1 %
1050	47	Male	140/76 mmHg	92 bpm	12 breaths/min	98.0 °F	99.1 %
1051	67	Female	116/75 mmHg	94 bpm	19 breaths/min	98.9 °F	98.5 %
1052	55	Female	101/73 mmHg	67 bpm	17 breaths/min	97.3 °F	95.3 %
1053	59	Female	109/82 mmHg	92 bpm	20 breaths/min	98.5 °F	99.4 %
1054	45	Female	96/60 mmHg	80 bpm	16 breaths/min	97.7 °F	97.8 %
1055	74	Female	138/67 mmHg	89 bpm	16 breaths/min	97.4 °F	96.7 %
1056	19	Male	110/77 mmHg	71 bpm	20 breaths/min	98.2 °F	97.1 %
1057	71	Female	131/80 mmHg	73 bpm	13 breaths/min	98.0 °F	96.7 %
1058	62	Male	140/66 mmHg	67 bpm	20 breaths/min	97.0 °F	97.5 %
1059	25	Male	126/60 mmHg	90 bpm	17 breaths/min	98.5 °F	95.3 %
1060	72	Female	137/77 mmHg	78 bpm	18 breaths/min	98.0 °F	95.8 %
1061	44	Female	104/60 mmHg	96 bpm	12 breaths/min	98.3 °F	97.6 %
1062	48	Female	99/76 mmHg	78 bpm	17 breaths/min	97.3 °F	99.7 %
1063	41	Male	132/71 mmHg	75 bpm	16 breaths/min	98.2 °F	96.4 %
1064	55	Male	132/89 mmHg	80 bpm	18 breaths/min	98.6 °F	99.0 %
1065	32	Male	118/82 mmHg	86 bpm	13 breaths/min	98.6 °F	99.1 %
1066	72	Male	93/75 mmHg	95 bpm	20 breaths/min	97.8 °F	98.7 %
1067	54	Male	106/84 mmHg	90 bpm	12 breaths/min	97.2 °F	99.0 %
1068	68	Male	107/89 mmHg	74 bpm	12 breaths/min	98.6 °F	99.1 %
1069	39	Male	138/89 mmHg	91 bpm	12 breaths/min	97.3 °F	96.8 %
1070	22	Female	138/75 mmHg	76 bpm	12 breaths/min	99.0 °F	98.2 %
1071	67	Male	133/63 mmHg	70 bpm	16 breaths/min	97.1 °F	98.3 %
1072	50	Female	132/75 mmHg	97 bpm	14 breaths/min	97.2 °F	99.5 %
1073	68	Male	109/88 mmHg	88 bpm	19 breaths/min	97.9 °F	96.1 %
1074	57	Female	92/76 mmHg	63 bpm	16 breaths/min	98.9 °F	95.6 %
1075	52	Male	115/65 mmHg	72 bpm	15 breaths/min	97.3 °F	96.5 %
1076	80	Male	94/60 mmHg	65 bpm	13 breaths/min	98.2 °F	97.9 %
1077	27	Male	132/88 mmHg	93 bpm	19 breaths/min	98.9 °F	96.8 %
1078	68	Male	119/76 mmHg	92 bpm	20 breaths/min	97.1 °F	99.2 %
1079	62	Male	140/79 mmHg	94 bpm	13 breaths/min	98.9 °F	99.8 %
1080	45	Male	96/80 mmHg	69 bpm	13 breaths/min	97.8 °F	99.5 %
1081	60	Female	122/74 mmHg	80 bpm	18 breaths/min	98.0 °F	98.3 %
1082	44	Female	110/79 mmHg	76 bpm	16 breaths/min	98.0 °F	98.6 %
1083	44	Female	127/66 mmHg	65 bpm	17 breaths/min	97.2 °F	98.9 %
1084	41	Female	136/90 mmHg	71 bpm	19 breaths/min	98.3 °F	98.8 %
1085	46	Male	131/85 mmHg	85 bpm	18 breaths/min	98.9 °F	96.0 %
1086	19	Male	99/73 mmHg	93 bpm	20 breaths/min	98.9 °F	97.5 %
1087	45	Female	97/65 mmHg	91 bpm	18 breaths/min	97.0 °F	97.7 %
1088	44	Female	124/79 mmHg	95 bpm	14 breaths/min	97.3 °F	99.0 %
1089	69	Male	91/69 mmHg	90 bpm	18 breaths/min	97.2 °F	98.9 %
1090	31	Female	128/63 mmHg	66 bpm	18 breaths/min	98.0 °F	98.8 %
1091	56	Male	113/87 mmHg	85 bpm	14 breaths/min	97.2 °F	98.6 %
1092	57	Male	121/89 mmHg	63 bpm	12 breaths/min	98.6 °F	97.2 %
1093	44	Female	95/72 mmHg	98 bpm	15 breaths/min	98.2 °F	95.6 %
1094	62	Male	91/82 mmHg	67 bpm	16 breaths/min	97.1 °F	97.2 %
1095	26	Female	104/84 mmHg	78 bpm	20 breaths/min	97.8 °F	96.2 %
1096	21	Male	110/67 mmHg	95 bpm	19 breaths/min	97.3 °F	95.7 %
1097	58	Male	132/81 mmHg	90 bpm	12 breaths/min	98.4 °F	97.5 %
1098	35	Male	136/84 mmHg	78 bpm	16 breaths/min	98.1 °F	95.2 %
1099	37	Female	130/64 mmHg	64 bpm	14 breaths/min	98.3 °F	96.9 %
1100	69	Female	134/72 mmHg	65 bpm	16 breaths/min	98.9 °F	97.7 %
1101	48	Female	137/85 mmHg	90 bpm	13 breaths/min	98.5 °F	99.0 %
1102	30	Female	91/89 mmHg	82 bpm	19 breaths/min	98.3 °F	97.6 %
1103	53	Female	127/89 mmHg	82 bpm	18 breaths/min	98.6 °F	97.2 %
1104	73	Male	115/80 mmHg	76 bpm	12 breaths/min	98.6 °F	95.5 %
1105	48	Female	138/69 mmHg	74 bpm	13 breaths/min	98.5 °F	99.3 %
1106	27	Male	137/63 mmHg	82 bpm	17 breaths/min	97.4 °F	98.6 %
1107	30	Male	98/69 mmHg	65 bpm	13 breaths/min	97.4 °F	96.7 %
1108	35	Male	130/78 mmHg	82 bpm	18 breaths/min	98.3 °F	96.2 %
1109	47	Male	98/68 mmHg	78 bpm	20 breaths/min	97.4 °F	95.4 %
1110	72	Female	126/82 mmHg	77 bpm	15 breaths/min	97.6 °F	98.4 %
1111	38	Male	128/72 mmHg	89 bpm	20 breaths/min	98.7 °F	96.7 %
1112	78	Male	99/80 mmHg	70 bpm	12 breaths/min	97.4 °F	99.4 %
1113	78	Female	97/70 mmHg	89 bpm	15 breaths/min	97.4 °F	95.8 %
1114	29	Male	115/85 mmHg	65 bpm	16 breaths/min	97.8 °F	99.4 %
1115	46	Female	129/80 mmHg	75 bpm	14 breaths/min	97.4 °F	98.7 %
1116	78	Male	132/84 mmHg	71 bpm	20 breaths/min	97.8 °F	99.7 %
1117	41	Female	115/78 mmHg	77 bpm	17 breaths/min	98.9 °F	98.5 %
1118	60	Female	93/82 mmHg	68 bpm	14 breaths/min	97.0 °F	95.8 %
1119	42	Male	101/79 mmHg	86 bpm	20 breaths/min	97.9 °F	98.5 %
1120	24	Female	116/70 mmHg	76 bpm	18 breaths/min	97.4 °F	98.0 %
1121	60	Male	114/82 mmHg	81 bpm	16 breaths/min	97.4 °F	99.7 %
1122	18	Male	126/63 mmHg	80 bpm	17 breaths/min	97.5 °F	96.4 %
1123	46	Female	121/88 mmHg	69 bpm	15 breaths/min	98.3 °F	96.5 %
1124	29	Male	106/65 mmHg	79 bpm	17 breaths/min	97.2 °F	96.2 %
1125	28	Male	122/85 mmHg	88 bpm	12 breaths/min	97.8 °F	95.9 %
1126	76	Male	91/73 mmHg	72 bpm	18 breaths/min	98.8 °F	100.0 %
1127	24	Male	128/89 mmHg	82 bpm	18 breaths/min	98.3 °F	95.7 %
1128	41	Female	128/76 mmHg	98 bpm	13 breaths/min	98.0 °F	95.5 %
1129	24	Male	130/87 mmHg	71 bpm	12 breaths/min	98.6 °F	96.5 %
1130	27	Female	96/62 mmHg	84 bpm	13 breaths/min	97.2 °F	99.4 %
1131	80	Male	100/62 mmHg	90 bpm	19 breaths/min	98.5 °F	97.8 %
1132	43	Female	109/88 mmHg	72 bpm	17 breaths/min	97.7 °F	98.5 %
1133	72	Male	91/82 mmHg	91 bpm	15 breaths/min	98.0 °F	99.6 %
1134	69	Female	108/86 mmHg	85 bpm	14 breaths/min	97.4 °F	99.4 %
1135	64	Female	122/88 mmHg	79 bpm	18 breaths/min	97.2 °F	99.2 %
1136	18	Female	90/76 mmHg	89 bpm	13 breaths/min	98.5 °F	97.4 %
1137	45	Female	97/66 mmHg	62 bpm	12 breaths/min	98.3 °F	95.2 %
1138	22	Male	109/80 mmHg	76 bpm	18 breaths/min	97.8 °F	97.1 %
1139	54	Female	139/66 mmHg	71 bpm	14 breaths/min	97.2 °F	96.3 %
1140	31	Male	120/62 mmHg	62 bpm	13 breaths/min	97.5 °F	99.1 %
1141	51	Female	102/74 mmHg	82 bpm	12 breaths/min	98.8 °F	97.2 %
1142	42	Female	102/86 mmHg	67 bpm	14 breaths/min	98.4 °F	98.0 %
1143	65	Male	97/82 mmHg	86 bpm	14 breaths/min	97.8 °F	96.8 %
1144	33	Male	90/87 mmHg	90 bpm	18 breaths/min	98.2 °F	97.5 %
1145	77	Male	125/78 mmHg	70 bpm	14 breaths/min	98.2 °F	98.3 %
1146	33	Female	105/87 mmHg	99 bpm	15 breaths/min	98.0 °F	97.9 %
1147	46	Male	112/78 mmHg	77 bpm	18 breaths/min	97.7 °F	95.7 %
1148	46	Male	132/90 mmHg	94 bpm	16 breaths/min	98.2 °F	96.9 %
1149	24	Male	120/64 mmHg	80 bpm	15 breaths/min	98.2 °F	98.9 %
1150	48	Female	107/75 mmHg	63 bpm	14 breaths/min	97.9 °F	98.2 %
1151	24	Male	136/70 mmHg	96 bpm	13 breaths/min	98.9 °F	99.2 %
1152	52	Female	140/68 mmHg	82 bpm	19 breaths/min	97.8 °F	98.3 %
1153	42	Male	98/80 mmHg	98 bpm	18 breaths/min	97.9 °F	96.3 %
1154	77	Male	132/81 mmHg	87 bpm	18 breaths/min	98.5 °F	95.7 %
1155	19	Female	94/77 mmHg	66 bpm	17 breaths/min	98.6 °F	96.8 %
1156	72	Female	124/85 mmHg	66 bpm	20 breaths/min	98.1 °F	99.3 %
1157	38	Male	139/78 mmHg	96 bpm	12 breaths/min	97.3 °F	97.5 %
1158	51	Male	117/70 mmHg	78 bpm	16 breaths/min	98.3 °F	96.1 %
1159	74	Female	99/66 mmHg	88 bpm	14 breaths/min	97.1 °F	98.6 %
1160	80	Male	112/65 mmHg	82 bpm	16 breaths/min	98.6 °F	95.4 %
1161	55	Female	130/80 mmHg	79 bpm	17 breaths/min	98.8 °F	99.8 %
1162	61	Female	119/60 mmHg	87 bpm	15 breaths/min	97.9 °F	98.6 %
1163	60	Male	131/84 mmHg	92 bpm	20 breaths/min	98.3 °F	95.6 %
1164	67	Female	139/67 mmHg	71 bpm	13 breaths/min	98.0 °F	99.7 %
1165	72	Male	138/63 mmHg	68 bpm	14 breaths/min	98.1 °F	97.5 %
1166	34	Male	117/69 mmHg	84 bpm	15 breaths/min	97.0 °F	98.6 %
1167	69	Female	127/83 mmHg	69 bpm	13 breaths/min	97.6 °F	98.2 %
1168	65	Male	133/73 mmHg	93 bpm	16 breaths/min	97.3 °F	97.9 %
1169	29	Male	114/81 mmHg	64 bpm	18 breaths/min	98.3 °F	98.2 %
1170	45	Male	123/88 mmHg	68 bpm	12 breaths/min	97.5 °F	97.0 %
1171	30	Female	102/77 mmHg	82 bpm	19 breaths/min	97.3 °F	97.5 %
1172	22	Female	91/90 mmHg	77 bpm	12 breaths/min	98.1 °F	98.1 %
1173	74	Male	118/83 mmHg	90 bpm	17 breaths/min	98.3 °F	97.9 %
1174	39	Male	124/79 mmHg	99 bpm	17 breaths/min	98.7 °F	99.9 %
1175	64	Female	114/62 mmHg	93 bpm	20 breaths/min	98.2 °F	99.3 %
1176	43	Female	126/82 mmHg	62 bpm	13 breaths/min	97.4 °F	95.1 %
1177	64	Female	134/78 mmHg	71 bpm	16 breaths/min	97.4 °F	95.8 %
1178	47	Male	104/66 mmHg	62 bpm	17 breaths/min	97.2 °F	97.2 %
1179	62	Female	137/70 mmHg	72 bpm	14 breaths/min	98.1 °F	95.6 %
1180	79	Male	110/62 mmHg	66 bpm	18 breaths/min	98.3 °F	98.0 %
1181	18	Male	104/62 mmHg	61 bpm	12 breaths/min	97.1 °F	95.5 %
1182	52	Male	121/85 mmHg	62 bpm	18 breaths/min	97.2 °F	98.2 %
1183	29	Male	116/61 mmHg	77 bpm	18 breaths/min	98.2 °F	99.1 %
1184	75	Male	127/70 mmHg	82 bpm	15 breaths/min	98.2 °F	96.3 %
1185	47	Female	108/88 mmHg	67 bpm	16 breaths/min	98.1 °F	95.8 %
1186	63	Female	138/81 mmHg	69 bpm	20 breaths/min	98.9 °F	96.5 %
1187	76	Female	108/78 mmHg	66 bpm	20 breaths/min	97.2 °F	96.6 %
1188	19	Female	122/83 mmHg	82 bpm	18 breaths/min	97.8 °F	97.7 %
1189	35	Female	115/61 mmHg	82 bpm	18 breaths/min	97.6 °F	97.0 %
1190	30	Male	109/60 mmHg	76 bpm	17 breaths/min	97.8 °F	95.9 %
1191	40	Female	104/73 mmHg	62 bpm	17 breaths/min	98.7 °F	97.3 %
1192	27	Male	104/67 mmHg	81 bpm	19 breaths/min	98.4 °F	97.2 %
1193	22	Female	106/70 mmHg	76 bpm	15 breaths/min	97.7 °F	97.2 %
1194	55	Male	110/76 mmHg	92 bpm	16 breaths/min	98.9 °F	96.0 %
1195	71	Female	95/67 mmHg	74 bpm	20 breaths/min	98.9 °F	95.3 %
1196	54	Female	108/72 mmHg	91 bpm	14 breaths/min	98.6 °F	97.0 %
1197	46	Male	94/73 mmHg	95 bpm	18 breaths/min	97.6 °F	97.0 %
1198	77	Female	125/87 mmHg	89 bpm	19 breaths/min	97.2 °F	97.6 %
1199	37	Female	137/60 mmHg	79 bpm	12 breaths/min	97.7 °F	96.6 %
1200	30	Male	138/69 mmHg	82 bpm	14 breaths/min	97.7 °F	99.4 %
1201	75	Male	126/90 mmHg	91 bpm	20 breaths/min	98.6 °F	97.1 %
1202	18	Female	120/60 mmHg	87 bpm	16 breaths/min	98.8 °F	95.3 %
1203	50	Female	111/88 mmHg	68 bpm	12 breaths/min	98.0 °F	95.0 %
1204	28	Male	127/83 mmHg	86 bpm	18 breaths/min	97.4 °F	95.5 %
1205	24	Female	105/80 mmHg	99 bpm	16 breaths/min	97.7 °F	98.1 %
1206	26	Male	90/90 mmHg	70 bpm	12 breaths/min	98.0 °F	98.4 %
1207	67	Female	137/73 mmHg	89 bpm	14 breaths/min	98.1 °F	95.6 %
1208	72	Female	113/60 mmHg	79 bpm	19 breaths/min	97.8 °F	98.1 %
1209	52	Female	115/81 mmHg	68 bpm	14 breaths/min	98.1 °F	99.3 %
1210	44	Female	113/68 mmHg	81 bpm	15 breaths/min	97.5 °F	95.4 %
1211	60	Male	119/61 mmHg	83 bpm	20 breaths/min	98.4 °F	98.4 %
1212	72	Female	111/67 mmHg	67 bpm	14 breaths/min	97.6 °F	99.8 %
1213	33	Female	94/77 mmHg	75 bpm	16 breaths/min	98.5 °F	99.7 %
1214	47	Female	123/74 mmHg	96 bpm	16 breaths/min	97.9 °F	98.3 %
1215	24	Female	92/81 mmHg	67 bpm	19 breaths/min	98.4 °F	95.7 %
1216	37	Male	138/79 mmHg	93 bpm	13 breaths/min	97.3 °F	98.8 %
1217	52	Female	117/82 mmHg	70 bpm	20 breaths/min	97.9 °F	96.7 %
1218	79	Female	93/66 mmHg	74 bpm	19 breaths/min	97.2 °F	98.5 %
1219	64	Female	137/81 mmHg	66 bpm	15 breaths/min	97.2 °F	95.2 %
1220	43	Female	94/63 mmHg	78 bpm	18 breaths/min	97.6 °F	97.4 %
1221	36	Female	129/80 mmHg	62 bpm	14 breaths/min	98.7 °F	95.3 %
1222	63	Female	124/88 mmHg	80 bpm	12 breaths/min	97.2 °F	98.5 %
1223	33	Male	129/72 mmHg	81 bpm	15 breaths/min	97.2 °F	98.7 %
1224	59	Male	103/81 mmHg	61 bpm	19 breaths/min	97.7 °F	99.7 %
1225	48	Female	130/75 mmHg	98 bpm	20 breaths/min	97.5 °F	97.3 %
1226	19	Female	115/60 mmHg	79 bpm	16 breaths/min	98.7 °F	99.9 %
1227	64	Female	124/87 mmHg	70 bpm	17 breaths/min	98.0 °F	97.4 %
1228	53	Male	128/81 mmHg	80 bpm	20 breaths/min	98.4 °F	96.6 %
1229	72	Female	122/89 mmHg	86 bpm	13 breaths/min	98.4 °F	98.1 %
1230	69	Female	109/78 mmHg	93 bpm	15 breaths/min	98.8 °F	96.5 %
1231	80	Male	93/60 mmHg	67 bpm	20 breaths/min	97.2 °F	97.6 %
1232	43	Male	108/80 mmHg	64 bpm	16 breaths/min	97.4 °F	97.5 %
1233	53	Male	119/79 mmHg	88 bpm	13 breaths/min	98.7 °F	98.3 %
1234	58	Male	132/68 mmHg	92 bpm	15 breaths/min	97.0 °F	98.9 %
1235	75	Female	104/80 mmHg	74 bpm	19 breaths/min	98.0 °F	95.2 %
1236	29	Male	128/78 mmHg	100 bpm	17 breaths/min	97.9 °F	99.3 %
1237	21	Male	137/75 mmHg	69 bpm	14 breaths/min	98.3 °F	98.1 %
1238	34	Female	135/62 mmHg	71 bpm	18 breaths/min	97.7 °F	95.2 %
1239	22	Male	104/61 mmHg	73 bpm	15 breaths/min	98.4 °F	97.3 %
1240	56	Female	93/75 mmHg	77 bpm	13 breaths/min	97.5 °F	96.4 %
1241	21	Male	91/88 mmHg	74 bpm	13 breaths/min	97.0 °F	98.5 %
1242	64	Female	96/74 mmHg	65 bpm	12 breaths/min	97.5 °F	99.4 %
1243	68	Female	136/69 mmHg	77 bpm	13 breaths/min	98.4 °F	98.1 %
1244	41	Male	90/82 mmHg	95 bpm	13 breaths/min	98.8 °F	98.1 %
1245	53	Female	100/62 mmHg	96 bpm	15 breaths/min	98.8 °F	97.6 %
1246	33	Male	140/85 mmHg	93 bpm	13 breaths/min	98.5 °F	98.3 %
1247	41	Female	99/81 mmHg	96 bpm	15 breaths/min	98.0 °F	98.2 %
1248	50	Female	92/60 mmHg	79 bpm	15 breaths/min	97.7 °F	99.5 %
1249	76	Female	134/85 mmHg	70 bpm	20 breaths/min	98.2 °F	99.8 %
1250	44	Female	105/66 mmHg	70 bpm	20 breaths/min	98.5 °F	98.3 %
1251	46	Female	107/65 mmHg	69 bpm	17 breaths/min	97.7 °F	96.3 %
1252	40	Female	121/78 mmHg	75 bpm	15 breaths/min	97.6 °F	96.4 %
1253	30	Female	109/87 mmHg	70 bpm	20 breaths/min	98.0 °F	97.2 %
1254	23	Male	132/89 mmHg	74 bpm	16 breaths/min	97.8 °F	97.6 %
1255	72	Male	104/78 mmHg	89 bpm	19 breaths/min	98.2 °F	95.8 %
1256	39	Male	133/71 mmHg	73 bpm	16 breaths/min	97.5 °F	96.8 %
1257	72	Female	108/75 mmHg	73 bpm	20 breaths/min	98.5 °F	99.4 %
1258	45	Male	136/80 mmHg	63 bpm	17 breaths/min	98.5 °F	96.9 %
1259	48	Male	120/63 mmHg	65 bpm	15 breaths/min	97.2 °F	98.9 %
1260	36	Male	125/68 mmHg	72 bpm	15 breaths/min	98.5 °F	97.9 %
1261	46	Male	110/68 mmHg	69 bpm	19 breaths/min	98.4 °F	98.3 %
1262	19	Male	136/79 mmHg	93 bpm	13 breaths/min	98.7 °F	95.9 %
1263	18	Female	128/82 mmHg	69 bpm	19 breaths/min	98.2 °F	98.0 %
1264	39	Male	100/90 mmHg	68 bpm	16 breaths/min	98.4 °F	98.1 %
1265	32	Male	96/85 mmHg	89 bpm	19 breaths/min	98.0 °F	98.9 %
1266	33	Male	131/65 mmHg	60 bpm	15 breaths/min	98.8 °F	97.8 %
1267	43	Female	90/79 mmHg	100 bpm	20 breaths/min	98.7 °F	97.7 %
1268	32	Male	112/63 mmHg	65 bpm	18 breaths/min	97.7 °F	95.7 %
1269	63	Male	98/63 mmHg	68 bpm	12 breaths/min	98.3 °F	98.7 %
1270	80	Male	138/61 mmHg	75 bpm	20 breaths/min	97.8 °F	95.5 %
1271	18	Female	139/83 mmHg	70 bpm	12 breaths/min	97.6 °F	95.9 %
1272	77	Male	122/71 mmHg	90 bpm	20 breaths/min	97.3 °F	95.4 %
1273	57	Male	93/83 mmHg	69 bpm	16 breaths/min	97.4 °F	95.5 %
1274	34	Male	128/67 mmHg	64 bpm	14 breaths/min	98.1 °F	96.2 %
1275	63	Female	96/80 mmHg	81 bpm	15 breaths/min	98.4 °F	98.7 %
1276	32	Female	116/70 mmHg	97 bpm	14 breaths/min	98.5 °F	98.7 %
1277	67	Female	139/83 mmHg	75 bpm	12 breaths/min	98.7 °F	96.9 %
1278	22	Female	127/90 mmHg	77 bpm	15 breaths/min	97.4 °F	96.5 %
1279	79	Female	134/68 mmHg	75 bpm	17 breaths/min	97.7 °F	96.7 %
1280	29	Male	131/82 mmHg	87 bpm	20 breaths/min	99.0 °F	95.4 %
1281	33	Female	133/85 mmHg	85 bpm	15 breaths/min	98.8 °F	95.3 %
1282	35	Male	138/75 mmHg	87 bpm	18 breaths/min	98.4 °F	99.8 %
1283	47	Female	105/62 mmHg	68 bpm	15 breaths/min	98.3 °F	96.6 %
1284	30	Male	93/90 mmHg	84 bpm	19 breaths/min	97.9 °F	95.2 %
1285	23	Female	105/68 mmHg	96 bpm	15 breaths/min	98.2 °F	98.4 %
1286	78	Female	93/63 mmHg	84 bpm	16 breaths/min	97.7 °F	95.3 %
1287	24	Male	106/75 mmHg	77 bpm	16 breaths/min	97.2 °F	99.0 %
1288	61	Female	103/73 mmHg	73 bpm	19 breaths/min	98.0 °F	95.7 %
1289	70	Female	110/71 mmHg	94 bpm	20 breaths/min	97.4 °F	97.8 %
1290	63	Male	139/68 mmHg	95 bpm	13 breaths/min	98.4 °F	95.5 %
1291	57	Male	90/61 mmHg	63 bpm	14 breaths/min	98.7 °F	98.9 %
1292	58	Male	123/70 mmHg	72 bpm	14 breaths/min	97.3 °F	95.4 %
1293	76	Female	113/64 mmHg	67 bpm	13 breaths/min	98.1 °F	97.3 %
1294	45	Male	135/77 mmHg	61 bpm	17 breaths/min	98.3 °F	95.9 %
1295	51	Female	127/80 mmHg	63 bpm	15 breaths/min	97.7 °F	95.4 %
1296	24	Female	132/73 mmHg	95 bpm	19 breaths/min	97.3 °F	99.0 %
1297	30	Male	135/66 mmHg	66 bpm	15 breaths/min	97.1 °F	99.5 %
1298	58	Female	104/84 mmHg	78 bpm	19 breaths/min	97.2 °F	97.0 %
1299	21	Female	110/73 mmHg	63 bpm	18 breaths/min	98.3 °F	96.1 %
1300	40	Male	108/65 mmHg	80 bpm	14 breaths/min	97.3 °F	99.8 %
1301	25	Male	119/69 mmHg	63 bpm	20 breaths/min	98.0 °F	97.0 %
1302	45	Female	140/84 mmHg	91 bpm	12 breaths/min	98.0 °F	97.4 %
1303	45	Female	125/75 mmHg	88 bpm	13 breaths/min	97.4 °F	98.8 %
1304	73	Male	138/68 mmHg	67 bpm	13 breaths/min	98.1 °F	99.4 %
1305	19	Male	100/85 mmHg	85 bpm	12 breaths/min	98.0 °F	98.4 %
1306	53	Male	126/74 mmHg	95 bpm	20 breaths/min	97.0 °F	95.9 %
1307	68	Male	131/82 mmHg	72 bpm	19 breaths/min	97.9 °F	96.1 %
1308	48	Female	125/90 mmHg	69 bpm	20 breaths/min	97.9 °F	95.6 %
1309	27	Female	99/82 mmHg	68 bpm	13 breaths/min	98.0 °F	96.0 %
1310	65	Male	113/77 mmHg	76 bpm	15 breaths/min	98.3 °F	99.0 %
1311	75	Female	130/83 mmHg	67 bpm	13 breaths/min	97.7 °F	96.6 %
1312	54	Male	104/81 mmHg	63 bpm	16 breaths/min	97.5 °F	96.1 %
1313	58	Male	122/74 mmHg	88 bpm	13 breaths/min	98.7 °F	97.0 %
1314	20	Female	120/82 mmHg	81 bpm	17 breaths/min	98.1 °F	97.5 %
1315	39	Female	102/88 mmHg	94 bpm	16 breaths/min	97.8 °F	98.2 %
1316	80	Female	120/61 mmHg	85 bpm	19 breaths/min	97.0 °F	97.2 %
1317	45	Female	138/77 mmHg	65 bpm	15 breaths/min	97.2 °F	97.2 %
1318	72	Female	93/70 mmHg	92 bpm	20 breaths/min	98.2 °F	99.8 %
1319	46	Female	122/77 mmHg	87 bpm	15 breaths/min	98.0 °F	96.8 %
1320	60	Female	98/83 mmHg	70 bpm	13 breaths/min	97.6 °F	97.0 %
1321	66	Male	99/76 mmHg	77 bpm	15 breaths/min	97.1 °F	98.5 %
1322	66	Male	93/88 mmHg	70 bpm	12 breaths/min	97.9 °F	96.6 %
1323	41	Male	99/78 mmHg	99 bpm	19 breaths/min	98.1 °F	100.0 %
1324	19	Male	117/74 mmHg	73 bpm	13 breaths/min	97.5 °F	95.0 %
1325	78	Male	104/75 mmHg	95 bpm	20 breaths/min	98.6 °F	97.9 %
1326	76	Female	110/85 mmHg	72 bpm	14 breaths/min	98.7 °F	99.1 %
1327	44	Female	129/88 mmHg	96 bpm	12 breaths/min	98.2 °F	95.9 %
1328	41	Female	93/90 mmHg	62 bpm	19 breaths/min	98.6 °F	96.5 %
1329	60	Male	110/84 mmHg	83 bpm	18 breaths/min	98.8 °F	96.4 %
1330	67	Male	96/65 mmHg	87 bpm	15 breaths/min	99.0 °F	97.2 %
1331	30	Female	101/79 mmHg	97 bpm	12 breaths/min	97.9 °F	100.0 %
1332	74	Female	133/77 mmHg	88 bpm	20 breaths/min	98.1 °F	95.5 %
1333	67	Male	129/88 mmHg	88 bpm	13 breaths/min	98.8 °F	95.1 %
1334	68	Male	133/89 mmHg	74 bpm	20 breaths/min	97.8 °F	95.4 %
1335	72	Male	92/66 mmHg	94 bpm	17 breaths/min	97.9 °F	95.7 %
1336	50	Male	102/82 mmHg	70 bpm	18 breaths/min	98.8 °F	96.3 %
1337	71	Male	130/66 mmHg	82 bpm	16 breaths/min	97.5 °F	96.1 %
1338	49	Female	136/90 mmHg	93 bpm	13 breaths/min	98.8 °F	99.1 %
1339	45	Female	120/66 mmHg	78 bpm	18 breaths/min	98.0 °F	98.4 %
1340	59	Male	112/75 mmHg	70 bpm	17 breaths/min	97.4 °F	96.8 %
1341	78	Female	126/65 mmHg	89 bpm	13 breaths/min	97.6 °F	99.8 %
1342	77	Male	120/82 mmHg	81 bpm	18 breaths/min	97.6 °F	97.5 %
1343	69	Male	128/66 mmHg	75 bpm	13 breaths/min	98.3 °F	95.7 %
1344	37	Male	109/63 mmHg	91 bpm	20 breaths/min	98.6 °F	96.4 %
1345	54	Female	132/72 mmHg	82 bpm	20 breaths/min	97.5 °F	96.3 %
1346	40	Male	98/61 mmHg	67 bpm	15 breaths/min	98.7 °F	99.9 %
1347	79	Female	134/61 mmHg	83 bpm	20 breaths/min	97.3 °F	97.8 %
1348	36	Female	114/74 mmHg	96 bpm	19 breaths/min	98.5 °F	99.5 %
1349	33	Female	122/71 mmHg	100 bpm	19 breaths/min	98.5 °F	97.8 %
1350	26	Male	90/82 mmHg	98 bpm	19 breaths/min	97.6 °F	95.4 %
1351	68	Female	129/61 mmHg	88 bpm	13 breaths/min	97.2 °F	95.4 %
1352	74	Male	109/74 mmHg	92 bpm	18 breaths/min	98.0 °F	99.7 %
1353	75	Male	92/70 mmHg	74 bpm	13 breaths/min	98.0 °F	95.5 %
1354	75	Female	137/64 mmHg	70 bpm	19 breaths/min	98.1 °F	99.8 %
1355	34	Female	119/69 mmHg	85 bpm	14 breaths/min	98.4 °F	97.1 %
1356	54	Male	119/78 mmHg	98 bpm	17 breaths/min	98.2 °F	97.4 %
1357	38	Male	140/84 mmHg	60 bpm	13 breaths/min	98.0 °F	97.3 %
1358	78	Female	127/63 mmHg	77 bpm	12 breaths/min	97.4 °F	98.1 %
1359	52	Male	96/75 mmHg	68 bpm	17 breaths/min	98.5 °F	97.5 %
1360	52	Female	123/85 mmHg	91 bpm	20 breaths/min	97.8 °F	99.9 %
1361	62	Male	125/85 mmHg	76 bpm	19 breaths/min	98.9 °F	96.5 %
1362	19	Female	135/81 mmHg	90 bpm	20 breaths/min	98.6 °F	95.3 %
1363	69	Male	134/62 mmHg	95 bpm	19 breaths/min	98.0 °F	99.2 %
1364	69	Male	108/72 mmHg	77 bpm	13 breaths/min	98.6 °F	98.6 %
1365	53	Male	97/75 mmHg	86 bpm	14 breaths/min	99.0 °F	95.1 %
1366	41	Male	90/84 mmHg	66 bpm	19 breaths/min	98.5 °F	97.9 %
1367	38	Male	126/90 mmHg	62 bpm	20 breaths/min	98.2 °F	96.2 %
1368	73	Male	130/63 mmHg	90 bpm	13 breaths/min	97.4 °F	96.2 %
1369	26	Female	112/61 mmHg	73 bpm	12 breaths/min	97.6 °F	97.7 %
1370	30	Female	92/78 mmHg	71 bpm	12 breaths/min	97.4 °F	99.2 %
1371	32	Male	117/65 mmHg	82 bpm	17 breaths/min	97.8 °F	96.0 %
1372	29	Female	93/82 mmHg	64 bpm	14 breaths/min	98.3 °F	98.2 %
1373	19	Male	112/87 mmHg	88 bpm	18 breaths/min	97.6 °F	97.9 %
1374	37	Male	122/81 mmHg	93 bpm	14 breaths/min	97.4 °F	95.6 %
1375	66	Female	126/63 mmHg	69 bpm	14 breaths/min	98.5 °F	95.3 %
1376	77	Male	117/82 mmHg	69 bpm	13 breaths/min	98.7 °F	98.7 %
1377	80	Female	114/71 mmHg	79 bpm	12 breaths/min	97.4 °F	98.9 %
1378	18	Female	124/78 mmHg	62 bpm	14 breaths/min	97.2 °F	97.4 %
1379	39	Male	124/90 mmHg	87 bpm	12 breaths/min	98.4 °F	95.9 %
1380	51	Male	124/77 mmHg	74 bpm	19 breaths/min	98.2 °F	98.8 %
1381	70	Male	124/87 mmHg	90 bpm	19 breaths/min	98.4 °F	99.3 %
1382	18	Female	112/90 mmHg	71 bpm	14 breaths/min	98.0 °F	98.3 %
1383	26	Female	119/61 mmHg	68 bpm	17 breaths/min	97.1 °F	96.0 %
1384	78	Male	97/87 mmHg	82 bpm	14 breaths/min	98.5 °F	95.9 %
1385	38	Female	119/75 mmHg	94 bpm	20 breaths/min	97.5 °F	96.3 %
1386	38	Female	116/61 mmHg	99 bpm	16 breaths/min	97.5 °F	97.4 %
1387	62	Female	115/70 mmHg	72 bpm	18 breaths/min	97.7 °F	99.4 %
1388	26	Male	136/78 mmHg	87 bpm	19 breaths/min	97.5 °F	97.6 %
1389	45	Male	93/61 mmHg	69 bpm	12 breaths/min	97.6 °F	95.1 %
1390	48	Female	137/70 mmHg	67 bpm	20 breaths/min	97.2 °F	97.0 %
1391	35	Male	129/80 mmHg	84 bpm	12 breaths/min	98.1 °F	97.7 %
1392	35	Male	103/64 mmHg	81 bpm	13 breaths/min	97.4 °F	99.4 %
1393	71	Male	100/81 mmHg	71 bpm	20 breaths/min	98.8 °F	99.1 %
1394	63	Female	121/74 mmHg	70 bpm	16 breaths/min	98.7 °F	97.2 %
1395	31	Female	120/89 mmHg	97 bpm	18 breaths/min	97.6 °F	97.4 %
1396	33	Female	127/72 mmHg	91 bpm	14 breaths/min	97.1 °F	99.6 %
1397	75	Male	106/60 mmHg	95 bpm	17 breaths/min	98.8 °F	96.0 %
1398	72	Female	116/80 mmHg	86 bpm	17 breaths/min	98.9 °F	98.0 %
1399	19	Male	107/66 mmHg	91 bpm	17 breaths/min	98.3 °F	96.5 %
1400	29	Female	127/80 mmHg	70 bpm	17 breaths/min	98.9 °F	96.2 %
1401	35	Female	92/84 mmHg	77 bpm	13 breaths/min	98.2 °F	96.6 %
1402	32	Male	114/88 mmHg	70 bpm	20 breaths/min	97.7 °F	97.5 %
1403	30	Male	110/64 mmHg	86 bpm	15 breaths/min	97.1 °F	96.1 %
1404	29	Male	124/90 mmHg	62 bpm	16 breaths/min	97.8 °F	99.7 %
1405	76	Female	112/68 mmHg	77 bpm	16 breaths/min	98.6 °F	95.9 %
1406	33	Female	92/69 mmHg	99 bpm	19 breaths/min	98.7 °F	98.8 %
1407	46	Male	93/74 mmHg	85 bpm	19 breaths/min	98.1 °F	95.3 %
1408	27	Male	103/68 mmHg	90 bpm	17 breaths/min	97.6 °F	96.1 %
1409	49	Female	94/70 mmHg	95 bpm	12 breaths/min	97.1 °F	98.2 %
1410	57	Male	132/61 mmHg	85 bpm	16 breaths/min	97.8 °F	99.8 %
1411	19	Male	109/80 mmHg	66 bpm	13 breaths/min	97.0 °F	99.0 %
1412	68	Male	120/70 mmHg	92 bpm	15 breaths/min	97.2 °F	96.3 %
1413	48	Male	96/70 mmHg	77 bpm	13 breaths/min	97.9 °F	96.6 %
1414	64	Male	92/83 mmHg	87 bpm	18 breaths/min	97.6 °F	97.7 %
1415	22	Male	128/63 mmHg	74 bpm	15 breaths/min	98.6 °F	97.3 %
1416	79	Male	117/89 mmHg	65 bpm	12 breaths/min	97.0 °F	98.9 %
1417	38	Female	97/76 mmHg	90 bpm	13 breaths/min	98.2 °F	97.3 %
1418	58	Female	116/90 mmHg	99 bpm	13 breaths/min	98.8 °F	97.3 %
1419	56	Female	119/83 mmHg	72 bpm	20 breaths/min	97.9 °F	96.3 %
1420	26	Female	120/61 mmHg	67 bpm	17 breaths/min	98.9 °F	99.0 %
1421	32	Male	133/68 mmHg	86 bpm	18 breaths/min	97.9 °F	96.6 %
1422	68	Male	115/62 mmHg	86 bpm	20 breaths/min	98.2 °F	97.0 %
1423	72	Male	124/76 mmHg	74 bpm	18 breaths/min	98.2 °F	99.9 %
1424	54	Male	118/65 mmHg	86 bpm	14 breaths/min	97.4 °F	95.1 %
1425	73	Male	133/73 mmHg	86 bpm	12 breaths/min	98.9 °F	99.1 %
1426	69	Female	100/64 mmHg	87 bpm	14 breaths/min	97.7 °F	98.6 %
1427	22	Male	98/77 mmHg	64 bpm	12 breaths/min	98.5 °F	99.9 %
1428	37	Male	111/77 mmHg	68 bpm	18 breaths/min	97.3 °F	97.0 %
1429	22	Female	127/68 mmHg	73 bpm	14 breaths/min	98.3 °F	96.0 %
1430	66	Female	128/60 mmHg	79 bpm	13 breaths/min	98.2 °F	95.1 %
1431	43	Male	116/66 mmHg	64 bpm	18 breaths/min	97.4 °F	96.2 %
1432	59	Male	92/85 mmHg	78 bpm	14 breaths/min	98.8 °F	97.2 %
1433	43	Male	132/61 mmHg	71 bpm	16 breaths/min	98.2 °F	97.9 %
1434	23	Female	113/83 mmHg	73 bpm	19 breaths/min	98.2 °F	95.4 %
1435	43	Female	110/85 mmHg	74 bpm	14 breaths/min	98.1 °F	99.3 %
1436	24	Female	97/78 mmHg	88 bpm	13 breaths/min	97.5 °F	97.3 %
1437	44	Female	121/74 mmHg	99 bpm	15 breaths/min	98.9 °F	98.3 %
1438	80	Male	102/88 mmHg	95 bpm	18 breaths/min	98.2 °F	97.7 %
1439	51	Male	90/62 mmHg	85 bpm	19 breaths/min	97.7 °F	98.0 %
1440	40	Female	103/64 mmHg	93 bpm	15 breaths/min	97.4 °F	98.7 %
1441	30	Male	133/66 mmHg	93 bpm	13 breaths/min	97.3 °F	95.5 %
1442	67	Male	121/70 mmHg	82 bpm	13 breaths/min	97.2 °F	97.7 %
1443	77	Male	138/63 mmHg	74 bpm	17 breaths/min	97.7 °F	95.4 %
1444	61	Female	98/76 mmHg	77 bpm	19 breaths/min	98.9 °F	96.8 %
1445	46	Female	112/88 mmHg	62 bpm	12 breaths/min	97.1 °F	96.9 %
1446	58	Female	130/68 mmHg	85 bpm	15 breaths/min	98.9 °F	97.7 %
1447	44	Male	133/62 mmHg	74 bpm	20 breaths/min	98.9 °F	96.1 %
1448	61	Female	120/83 mmHg	88 bpm	13 breaths/min	98.8 °F	99.3 %
1449	64	Male	137/77 mmHg	95 bpm	20 breaths/min	98.0 °F	95.3 %
1450	78	Female	126/64 mmHg	84 bpm	12 breaths/min	97.3 °F	98.3 %
1451	77	Male	123/72 mmHg	80 bpm	15 breaths/min	97.1 °F	96.0 %
1452	58	Male	119/68 mmHg	86 bpm	13 breaths/min	98.4 °F	98.8 %
1453	28	Male	110/73 mmHg	69 bpm	17 breaths/min	97.3 °F	98.3 %
1454	57	Female	118/62 mmHg	97 bpm	20 breaths/min	97.3 °F	98.7 %
1455	79	Male	126/70 mmHg	95 bpm	18 breaths/min	98.8 °F	95.7 %
1456	56	Male	133/65 mmHg	81 bpm	19 breaths/min	97.0 °F	99.6 %
1457	80	Female	126/82 mmHg	92 bpm	18 breaths/min	97.9 °F	98.3 %
1458	38	Male	138/62 mmHg	100 bpm	19 breaths/min	98.0 °F	95.5 %
1459	76	Female	131/89 mmHg	70 bpm	18 breaths/min	97.0 °F	96.1 %
1460	55	Female	117/90 mmHg	97 bpm	17 breaths/min	98.3 °F	95.9 %
1461	40	Female	108/77 mmHg	81 bpm	12 breaths/min	98.0 °F	98.1 %
1462	79	Male	100/70 mmHg	66 bpm	20 breaths/min	98.8 °F	98.0 %
1463	53	Female	94/84 mmHg	68 bpm	12 breaths/min	97.9 °F	95.9 %
1464	50	Female	136/68 mmHg	80 bpm	16 breaths/min	97.1 °F	99.5 %
1465	28	Female	97/69 mmHg	67 bpm	14 breaths/min	97.6 °F	98.3 %
1466	55	Female	100/86 mmHg	89 bpm	15 breaths/min	97.7 °F	95.6 %
1467	40	Male	131/79 mmHg	77 bpm	16 breaths/min	97.4 °F	97.6 %
1468	76	Male	103/68 mmHg	84 bpm	14 breaths/min	97.8 °F	98.5 %
1469	45	Male	92/75 mmHg	64 bpm	16 breaths/min	98.4 °F	97.2 %
1470	37	Female	140/84 mmHg	98 bpm	18 breaths/min	98.3 °F	98.1 %
1471	48	Male	140/67 mmHg	81 bpm	13 breaths/min	98.6 °F	95.3 %
1472	74	Female	109/80 mmHg	70 bpm	14 breaths/min	97.7 °F	97.5 %
1473	67	Male	111/64 mmHg	92 bpm	16 breaths/min	97.3 °F	95.0 %
1474	63	Male	125/79 mmHg	87 bpm	17 breaths/min	97.9 °F	97.8 %
1475	42	Male	130/88 mmHg	82 bpm	12 breaths/min	98.0 °F	98.5 %
1476	69	Male	125/61 mmHg	87 bpm	13 breaths/min	97.3 °F	96.4 %
1477	63	Male	90/81 mmHg	79 bpm	18 breaths/min	98.6 °F	99.6 %
1478	73	Male	140/82 mmHg	70 bpm	14 breaths/min	97.1 °F	97.0 %
1479	23	Female	93/78 mmHg	77 bpm	14 breaths/min	97.2 °F	95.7 %
1480	50	Male	139/77 mmHg	94 bpm	15 breaths/min	98.8 °F	95.2 %
1481	31	Male	125/65 mmHg	84 bpm	13 breaths/min	97.6 °F	98.6 %
1482	52	Male	120/77 mmHg	60 bpm	16 breaths/min	98.0 °F	98.7 %
1483	46	Male	135/68 mmHg	98 bpm	18 breaths/min	98.4 °F	99.0 %
1484	65	Male	91/64 mmHg	86 bpm	13 breaths/min	98.4 °F	98.5 %
1485	68	Male	101/63 mmHg	78 bpm	12 breaths/min	98.6 °F	99.8 %
1486	54	Female	132/88 mmHg	85 bpm	15 breaths/min	98.2 °F	95.9 %
1487	21	Male	117/66 mmHg	99 bpm	17 breaths/min	98.3 °F	99.9 %
1488	68	Female	109/77 mmHg	70 bpm	12 breaths/min	98.6 °F	96.9 %
1489	43	Female	116/60 mmHg	94 bpm	20 breaths/min	98.1 °F	98.7 %
1490	42	Male	103/88 mmHg	100 bpm	14 breaths/min	98.4 °F	96.1 %
1491	65	Male	124/80 mmHg	66 bpm	16 breaths/min	98.8 °F	98.1 %
1492	49	Female	93/80 mmHg	95 bpm	16 breaths/min	98.6 °F	96.0 %
1493	63	Female	109/83 mmHg	65 bpm	18 breaths/min	99.0 °F	96.9 %
1494	77	Female	123/60 mmHg	66 bpm	20 breaths/min	98.0 °F	99.0 %
1495	56	Female	138/66 mmHg	100 bpm	16 breaths/min	97.9 °F	97.9 %
1496	73	Female	111/83 mmHg	69 bpm	12 breaths/min	98.9 °F	97.6 %
1497	21	Female	108/65 mmHg	60 bpm	17 breaths/min	98.1 °F	95.3 %
1498	38	Female	96/67 mmHg	80 bpm	17 breaths/min	98.1 °F	97.5 %
1499	66	Male	138/70 mmHg	95 bpm	14 breaths/min	98.8 °F	98.4 %
1500	38	Female	133/90 mmHg	72 bpm	17 breaths/min	98.3 °F	98.7 %
1501	62	Male	139/66 mmHg	95 bpm	12 breaths/min	98.9 °F	98.9 %
1502	54	Female	128/74 mmHg	82 bpm	16 breaths/min	97.0 °F	98.9 %
1503	62	Male	107/60 mmHg	83 bpm	18 breaths/min	98.1 °F	96.4 %
1504	41	Female	138/72 mmHg	79 bpm	17 breaths/min	98.2 °F	98.4 %
1505	57	Male	96/60 mmHg	87 bpm	16 breaths/min	98.6 °F	95.4 %
1506	50	Female	140/81 mmHg	99 bpm	12 breaths/min	97.8 °F	99.0 %
1507	66	Male	115/76 mmHg	93 bpm	14 breaths/min	97.2 °F	95.5 %
1508	63	Male	121/62 mmHg	83 bpm	15 breaths/min	97.5 °F	95.8 %
1509	55	Female	112/63 mmHg	68 bpm	15 breaths/min	97.0 °F	99.3 %
1510	65	Female	120/90 mmHg	66 bpm	14 breaths/min	98.6 °F	95.1 %
1511	73	Male	94/85 mmHg	70 bpm	18 breaths/min	98.3 °F	96.6 %
1512	64	Male	134/65 mmHg	92 bpm	12 breaths/min	97.9 °F	97.6 %
1513	59	Female	107/66 mmHg	63 bpm	15 breaths/min	98.6 °F	95.3 %
1514	34	Male	92/67 mmHg	96 bpm	12 breaths/min	98.2 °F	99.6 %
1515	22	Male	98/66 mmHg	69 bpm	13 breaths/min	98.1 °F	96.3 %
1516	46	Female	122/83 mmHg	81 bpm	17 breaths/min	98.0 °F	98.3 %
1517	56	Male	95/84 mmHg	94 bpm	13 breaths/min	97.3 °F	98.9 %
1518	47	Female	129/77 mmHg	81 bpm	16 breaths/min	97.2 °F	96.4 %
1519	67	Female	106/80 mmHg	75 bpm	13 breaths/min	97.1 °F	97.8 %
1520	56	Female	97/69 mmHg	68 bpm	14 breaths/min	98.3 °F	99.7 %
1521	70	Male	116/90 mmHg	82 bpm	12 breaths/min	98.7 °F	96.4 %
1522	29	Female	130/75 mmHg	71 bpm	14 breaths/min	97.9 °F	99.1 %
1523	51	Female	111/89 mmHg	81 bpm	19 breaths/min	97.8 °F	96.4 %
1524	51	Male	99/80 mmHg	95 bpm	19 breaths/min	97.3 °F	99.6 %
1525	56	Female	116/72 mmHg	68 bpm	16 breaths/min	98.0 °F	97.3 %
1526	35	Female	120/63 mmHg	90 bpm	12 breaths/min	98.7 °F	99.2 %
1527	28	Male	135/89 mmHg	62 bpm	13 breaths/min	98.5 °F	99.0 %
1528	22	Male	107/86 mmHg	99 bpm	18 breaths/min	97.9 °F	96.4 %
1529	68	Female	131/84 mmHg	74 bpm	18 breaths/min	99.0 °F	98.2 %
1530	76	Male	95/81 mmHg	70 bpm	17 breaths/min	97.8 °F	95.9 %
1531	59	Male	90/82 mmHg	87 bpm	20 breaths/min	97.9 °F	97.0 %
1532	65	Female	102/88 mmHg	85 bpm	19 breaths/min	98.6 °F	97.9 %
1533	23	Female	127/74 mmHg	91 bpm	14 breaths/min	98.4 °F	98.9 %
1534	34	Male	139/70 mmHg	81 bpm	20 breaths/min	98.1 °F	95.6 %
1535	77	Male	105/75 mmHg	86 bpm	15 breaths/min	97.1 °F	98.4 %
1536	19	Female	94/68 mmHg	99 bpm	19 breaths/min	97.4 °F	99.9 %
1537	79	Male	93/61 mmHg	88 bpm	16 breaths/min	98.3 °F	96.6 %
1538	56	Female	123/61 mmHg	78 bpm	19 breaths/min	98.0 °F	98.2 %
1539	49	Female	91/90 mmHg	87 bpm	16 breaths/min	97.7 °F	96.5 %
1540	79	Female	130/76 mmHg	78 bpm	12 breaths/min	97.2 °F	96.0 %
1541	18	Female	104/75 mmHg	77 bpm	13 breaths/min	97.4 °F	99.3 %
1542	35	Male	110/79 mmHg	85 bpm	16 breaths/min	98.0 °F	99.7 %
1543	53	Female	92/63 mmHg	92 bpm	16 breaths/min	97.4 °F	96.8 %
1544	27	Female	124/64 mmHg	84 bpm	13 breaths/min	98.6 °F	97.3 %
1545	60	Female	105/87 mmHg	75 bpm	13 breaths/min	98.8 °F	95.5 %
1546	28	Male	118/85 mmHg	81 bpm	17 breaths/min	97.6 °F	96.1 %
1547	30	Female	90/63 mmHg	98 bpm	14 breaths/min	97.9 °F	96.5 %
1548	80	Female	128/63 mmHg	88 bpm	15 breaths/min	98.0 °F	97.9 %
1549	29	Female	125/65 mmHg	60 bpm	16 breaths/min	98.4 °F	95.5 %
1550	65	Female	131/75 mmHg	80 bpm	20 breaths/min	98.5 °F	98.0 %
1551	55	Female	120/74 mmHg	92 bpm	12 breaths/min	98.2 °F	97.1 %
1552	27	Male	132/63 mmHg	97 bpm	19 breaths/min	98.0 °F	97.7 %
1553	64	Female	132/81 mmHg	75 bpm	16 breaths/min	97.3 °F	99.2 %
1554	64	Female	109/74 mmHg	88 bpm	19 breaths/min	97.3 °F	97.6 %
1555	78	Female	132/71 mmHg	82 bpm	14 breaths/min	97.5 °F	98.5 %
1556	23	Female	95/73 mmHg	82 bpm	19 breaths/min	98.6 °F	97.4 %
1557	56	Male	117/66 mmHg	92 bpm	18 breaths/min	98.5 °F	97.9 %
1558	46	Male	124/88 mmHg	65 bpm	17 breaths/min	98.0 °F	99.0 %
1559	73	Male	118/88 mmHg	78 bpm	15 breaths/min	98.0 °F	96.3 %
1560	18	Female	99/67 mmHg	86 bpm	18 breaths/min	97.9 °F	96.4 %
1561	68	Female	98/87 mmHg	95 bpm	17 breaths/min	97.3 °F	95.7 %
1562	25	Male	131/60 mmHg	66 bpm	18 breaths/min	98.0 °F	96.5 %
1563	45	Female	104/65 mmHg	97 bpm	16 breaths/min	97.3 °F	98.7 %
1564	77	Female	133/78 mmHg	92 bpm	19 breaths/min	98.2 °F	95.4 %
1565	50	Female	122/67 mmHg	91 bpm	12 breaths/min	98.9 °F	96.1 %
1566	32	Female	95/60 mmHg	69 bpm	15 breaths/min	97.4 °F	95.7 %
1567	64	Male	98/62 mmHg	93 bpm	20 breaths/min	98.1 °F	99.3 %
1568	26	Female	138/66 mmHg	68 bpm	17 breaths/min	97.2 °F	98.9 %
1569	37	Male	94/77 mmHg	88 bpm	12 breaths/min	98.1 °F	97.8 %
1570	51	Male	121/90 mmHg	86 bpm	15 breaths/min	97.2 °F	99.0 %
1571	25	Male	126/84 mmHg	86 bpm	12 breaths/min	98.5 °F	99.9 %
1572	31	Female	117/74 mmHg	73 bpm	14 breaths/min	98.4 °F	97.9 %
1573	72	Female	116/70 mmHg	95 bpm	13 breaths/min	97.8 °F	95.3 %
1574	38	Female	121/84 mmHg	71 bpm	14 breaths/min	98.1 °F	99.8 %
1575	18	Female	95/85 mmHg	62 bpm	17 breaths/min	97.6 °F	96.8 %
1576	34	Male	106/79 mmHg	100 bpm	12 breaths/min	98.9 °F	97.2 %
1577	29	Female	131/82 mmHg	67 bpm	14 breaths/min	97.5 °F	99.3 %
1578	60	Male	106/86 mmHg	89 bpm	20 breaths/min	97.0 °F	99.4 %
1579	42	Male	121/65 mmHg	68 bpm	13 breaths/min	97.2 °F	95.0 %
1580	50	Male	113/79 mmHg	74 bpm	15 breaths/min	98.1 °F	99.8 %
1581	75	Female	136/80 mmHg	74 bpm	15 breaths/min	98.6 °F	95.8 %
1582	70	Male	124/87 mmHg	79 bpm	12 breaths/min	98.7 °F	99.2 %
1583	64	Male	106/81 mmHg	66 bpm	17 breaths/min	98.6 °F	97.3 %
1584	54	Female	106/69 mmHg	81 bpm	14 breaths/min	98.6 °F	96.2 %
1585	54	Male	107/90 mmHg	91 bpm	13 breaths/min	97.6 °F	95.6 %
1586	25	Female	127/61 mmHg	61 bpm	13 breaths/min	97.4 °F	97.3 %
1587	53	Male	95/90 mmHg	81 bpm	16 breaths/min	97.0 °F	97.5 %
1588	38	Female	126/65 mmHg	90 bpm	14 breaths/min	97.9 °F	99.4 %
1589	60	Female	97/71 mmHg	93 bpm	15 breaths/min	98.8 °F	100.0 %
1590	53	Male	124/88 mmHg	88 bpm	20 breaths/min	98.3 °F	96.2 %
1591	52	Female	115/82 mmHg	78 bpm	16 breaths/min	98.1 °F	97.2 %
1592	72	Female	137/67 mmHg	85 bpm	12 breaths/min	97.8 °F	99.7 %
1593	66	Female	119/73 mmHg	71 bpm	18 breaths/min	97.9 °F	97.4 %
1594	46	Male	133/61 mmHg	79 bpm	13 breaths/min	97.3 °F	96.8 %
1595	63	Female	100/71 mmHg	90 bpm	12 breaths/min	97.5 °F	99.7 %
1596	54	Female	105/85 mmHg	91 bpm	15 breaths/min	97.1 °F	96.5 %
1597	48	Male	140/66 mmHg	67 bpm	15 breaths/min	97.7 °F	97.7 %
1598	18	Male	139/74 mmHg	74 bpm	17 breaths/min	97.3 °F	97.4 %
1599	59	Male	131/69 mmHg	65 bpm	12 breaths/min	97.8 °F	98.6 %
1600	58	Female	109/76 mmHg	62 bpm	17 breaths/min	97.7 °F	98.0 %
1601	65	Male	137/89 mmHg	94 bpm	13 breaths/min	98.7 °F	97.5 %
1602	39	Male	121/67 mmHg	81 bpm	15 breaths/min	98.4 °F	95.8 %
1603	30	Female	130/66 mmHg	99 bpm	13 breaths/min	98.2 °F	96.4 %
1604	34	Female	120/60 mmHg	73 bpm	16 breaths/min	97.5 °F	97.6 %
1605	73	Male	133/86 mmHg	67 bpm	17 breaths/min	98.5 °F	96.4 %
1606	56	Male	104/79 mmHg	67 bpm	13 breaths/min	98.2 °F	98.4 %
1607	59	Male	118/80 mmHg	86 bpm	16 breaths/min	97.5 °F	96.9 %
1608	65	Male	121/66 mmHg	95 bpm	18 breaths/min	98.4 °F	95.0 %
1609	79	Male	122/65 mmHg	95 bpm	13 breaths/min	98.9 °F	96.2 %
1610	50	Female	111/83 mmHg	80 bpm	19 breaths/min	97.1 °F	97.4 %
1611	29	Female	122/72 mmHg	78 bpm	12 breaths/min	97.7 °F	99.0 %
1612	27	Male	123/71 mmHg	68 bpm	14 breaths/min	97.6 °F	97.2 %
1613	59	Male	114/65 mmHg	64 bpm	18 breaths/min	98.0 °F	96.9 %
1614	57	Male	107/82 mmHg	72 bpm	13 breaths/min	97.0 °F	99.1 %
1615	63	Male	139/83 mmHg	67 bpm	17 breaths/min	98.5 °F	97.9 %
1616	70	Male	128/89 mmHg	92 bpm	13 breaths/min	99.0 °F	99.1 %
1617	22	Male	111/67 mmHg	94 bpm	18 breaths/min	98.7 °F	99.5 %
1618	79	Female	117/66 mmHg	69 bpm	18 breaths/min	97.8 °F	97.0 %
1619	69	Male	100/89 mmHg	89 bpm	18 breaths/min	98.0 °F	98.0 %
1620	77	Female	113/73 mmHg	89 bpm	18 breaths/min	98.2 °F	95.6 %
1621	57	Female	124/61 mmHg	81 bpm	14 breaths/min	99.0 °F	96.0 %
1622	27	Male	90/81 mmHg	63 bpm	19 breaths/min	98.3 °F	96.4 %
1623	70	Female	108/71 mmHg	66 bpm	20 breaths/min	98.8 °F	97.8 %
1624	72	Female	121/79 mmHg	91 bpm	15 breaths/min	98.6 °F	98.3 %
1625	23	Male	103/76 mmHg	97 bpm	17 breaths/min	97.8 °F	99.1 %
1626	77	Female	133/63 mmHg	81 bpm	18 breaths/min	97.5 °F	97.6 %
1627	29	Male	129/61 mmHg	88 bpm	17 breaths/min	97.4 °F	96.9 %
1628	65	Female	125/66 mmHg	95 bpm	14 breaths/min	97.6 °F	97.6 %
1629	55	Male	140/79 mmHg	81 bpm	14 breaths/min	98.9 °F	99.6 %
1630	60	Female	131/88 mmHg	69 bpm	16 breaths/min	98.8 °F	95.0 %
1631	51	Male	136/78 mmHg	88 bpm	15 breaths/min	98.3 °F	97.7 %
1632	23	Male	92/79 mmHg	61 bpm	20 breaths/min	98.0 °F	99.6 %
1633	72	Female	132/72 mmHg	72 bpm	20 breaths/min	97.7 °F	98.7 %
1634	23	Male	133/83 mmHg	67 bpm	17 breaths/min	97.7 °F	97.4 %
1635	60	Male	140/68 mmHg	85 bpm	15 breaths/min	99.0 °F	98.0 %
1636	78	Male	136/84 mmHg	71 bpm	19 breaths/min	98.5 °F	99.2 %
1637	23	Male	125/63 mmHg	82 bpm	13 breaths/min	97.6 °F	98.8 %
1638	72	Male	98/72 mmHg	71 bpm	14 breaths/min	98.5 °F	100.0 %
1639	68	Male	100/70 mmHg	68 bpm	16 breaths/min	97.3 °F	99.0 %
1640	22	Female	96/73 mmHg	96 bpm	14 breaths/min	98.2 °F	95.6 %
1641	42	Male	119/86 mmHg	72 bpm	12 breaths/min	98.5 °F	99.2 %
1642	41	Male	138/73 mmHg	79 bpm	13 breaths/min	97.3 °F	99.9 %
1643	65	Female	104/63 mmHg	95 bpm	20 breaths/min	98.2 °F	96.0 %
1644	76	Male	101/89 mmHg	86 bpm	13 breaths/min	97.0 °F	96.1 %
1645	70	Female	102/76 mmHg	93 bpm	16 breaths/min	98.0 °F	95.2 %
1646	18	Male	101/81 mmHg	89 bpm	20 breaths/min	97.7 °F	97.0 %
1647	29	Female	91/82 mmHg	76 bpm	18 breaths/min	98.0 °F	99.2 %
1648	31	Female	123/71 mmHg	64 bpm	20 breaths/min	97.3 °F	96.6 %
1649	25	Male	115/64 mmHg	96 bpm	18 breaths/min	97.2 °F	95.9 %
1650	68	Female	92/79 mmHg	80 bpm	18 breaths/min	97.5 °F	98.5 %
1651	43	Female	107/67 mmHg	91 bpm	17 breaths/min	97.9 °F	99.0 %
1652	78	Male	137/78 mmHg	95 bpm	20 breaths/min	97.5 °F	99.9 %
1653	50	Male	108/72 mmHg	62 bpm	14 breaths/min	98.9 °F	96.7 %
1654	48	Female	111/60 mmHg	78 bpm	17 breaths/min	97.5 °F	99.2 %
1655	65	Female	108/76 mmHg	76 bpm	18 breaths/min	97.0 °F	96.4 %
1656	30	Female	109/90 mmHg	80 bpm	16 breaths/min	98.0 °F	96.3 %
1657	28	Female	90/63 mmHg	79 bpm	17 breaths/min	98.1 °F	98.2 %
1658	68	Female	106/61 mmHg	77 bpm	16 breaths/min	98.5 °F	97.9 %
1659	38	Male	114/87 mmHg	84 bpm	19 breaths/min	98.0 °F	96.8 %
1660	65	Male	133/72 mmHg	88 bpm	15 breaths/min	98.8 °F	96.7 %
1661	26	Female	117/72 mmHg	64 bpm	19 breaths/min	98.6 °F	98.9 %
1662	43	Female	119/66 mmHg	100 bpm	16 breaths/min	98.3 °F	98.4 %
1663	28	Male	116/67 mmHg	77 bpm	19 breaths/min	98.2 °F	97.3 %
1664	34	Female	118/83 mmHg	74 bpm	19 breaths/min	98.7 °F	99.6 %
1665	28	Female	138/90 mmHg	96 bpm	18 breaths/min	98.3 °F	97.8 %
1666	68	Female	140/84 mmHg	85 bpm	16 breaths/min	97.8 °F	99.8 %
1667	34	Male	115/87 mmHg	67 bpm	20 breaths/min	98.9 °F	98.1 %
1668	71	Female	104/65 mmHg	81 bpm	19 breaths/min	97.3 °F	98.3 %
1669	31	Male	125/87 mmHg	75 bpm	18 breaths/min	97.5 °F	95.1 %
1670	76	Male	113/68 mmHg	68 bpm	19 breaths/min	97.8 °F	97.4 %
1671	22	Female	117/68 mmHg	94 bpm	13 breaths/min	97.6 °F	96.0 %
1672	49	Male	138/87 mmHg	92 bpm	17 breaths/min	97.1 °F	96.7 %
1673	20	Female	126/67 mmHg	73 bpm	15 breaths/min	98.1 °F	99.5 %
1674	63	Male	136/82 mmHg	73 bpm	15 breaths/min	98.0 °F	98.0 %
1675	23	Male	105/74 mmHg	82 bpm	16 breaths/min	97.5 °F	97.9 %
1676	56	Male	122/78 mmHg	91 bpm	18 breaths/min	98.4 °F	95.8 %
1677	21	Male	114/83 mmHg	73 bpm	14 breaths/min	97.3 °F	97.6 %
1678	56	Male	134/63 mmHg	77 bpm	15 breaths/min	97.7 °F	95.6 %
1679	57	Female	139/85 mmHg	81 bpm	18 breaths/min	97.2 °F	98.9 %
1680	22	Female	93/66 mmHg	65 bpm	12 breaths/min	97.2 °F	96.6 %
1681	36	Female	103/65 mmHg	100 bpm	13 breaths/min	97.8 °F	97.4 %
1682	44	Male	128/75 mmHg	91 bpm	19 breaths/min	97.8 °F	98.1 %
1683	33	Female	91/66 mmHg	76 bpm	14 breaths/min	98.7 °F	96.2 %
1684	54	Female	92/87 mmHg	70 bpm	15 breaths/min	97.1 °F	97.2 %
1685	29	Female	110/69 mmHg	87 bpm	20 breaths/min	97.4 °F	97.4 %
1686	36	Female	123/89 mmHg	84 bpm	14 breaths/min	97.4 °F	96.0 %
1687	42	Female	108/89 mmHg	60 bpm	18 breaths/min	97.2 °F	97.7 %
1688	33	Female	115/71 mmHg	63 bpm	17 breaths/min	98.1 °F	96.6 %
1689	73	Male	104/72 mmHg	66 bpm	13 breaths/min	98.4 °F	95.2 %
1690	30	Male	106/89 mmHg	99 bpm	12 breaths/min	98.0 °F	98.6 %
1691	40	Male	132/72 mmHg	93 bpm	19 breaths/min	97.3 °F	95.6 %
1692	21	Male	110/82 mmHg	67 bpm	12 breaths/min	97.3 °F	96.7 %
1693	63	Male	104/70 mmHg	90 bpm	12 breaths/min	98.2 °F	96.7 %
1694	73	Female	132/65 mmHg	76 bpm	17 breaths/min	98.4 °F	96.7 %
1695	51	Female	133/66 mmHg	65 bpm	16 breaths/min	97.5 °F	97.8 %
1696	45	Female	122/69 mmHg	62 bpm	14 breaths/min	98.6 °F	95.9 %
1697	42	Male	128/87 mmHg	89 bpm	17 breaths/min	98.3 °F	95.6 %
1698	42	Male	120/83 mmHg	72 bpm	15 breaths/min	98.2 °F	97.5 %
1699	48	Male	135/79 mmHg	82 bpm	19 breaths/min	99.0 °F	95.9 %
1700	33	Male	124/77 mmHg	94 bpm	14 breaths/min	98.5 °F	97.5 %
1701	70	Male	132/62 mmHg	94 bpm	19 breaths/min	98.5 °F	99.8 %
1702	75	Male	135/65 mmHg	94 bpm	12 breaths/min	97.4 °F	96.3 %
1703	75	Female	115/64 mmHg	88 bpm	13 breaths/min	99.0 °F	98.8 %
1704	71	Female	118/85 mmHg	69 bpm	18 breaths/min	97.5 °F	98.0 %
1705	52	Female	138/78 mmHg	99 bpm	16 breaths/min	97.8 °F	97.5 %
1706	63	Male	112/76 mmHg	66 bpm	16 breaths/min	98.9 °F	98.4 %
1707	74	Male	109/73 mmHg	66 bpm	20 breaths/min	98.8 °F	99.8 %
1708	20	Male	129/60 mmHg	90 bpm	20 breaths/min	97.6 °F	99.9 %
1709	26	Female	116/81 mmHg	84 bpm	13 breaths/min	98.1 °F	95.0 %
1710	44	Female	90/81 mmHg	92 bpm	20 breaths/min	97.7 °F	95.6 %
1711	25	Male	138/63 mmHg	88 bpm	18 breaths/min	97.0 °F	95.7 %
1712	79	Male	121/70 mmHg	78 bpm	20 breaths/min	98.8 °F	97.1 %
1713	21	Male	93/65 mmHg	80 bpm	16 breaths/min	98.9 °F	95.6 %
1714	66	Male	133/70 mmHg	92 bpm	17 breaths/min	97.6 °F	97.4 %
1715	53	Female	127/67 mmHg	98 bpm	18 breaths/min	98.0 °F	99.8 %
1716	25	Male	121/79 mmHg	99 bpm	20 breaths/min	97.5 °F	95.6 %
1717	45	Male	102/69 mmHg	87 bpm	20 breaths/min	98.7 °F	96.8 %
1718	77	Female	116/68 mmHg	94 bpm	15 breaths/min	98.5 °F	95.8 %
1719	26	Male	112/81 mmHg	74 bpm	16 breaths/min	97.3 °F	99.9 %
1720	78	Male	135/68 mmHg	80 bpm	18 breaths/min	97.1 °F	96.8 %
1721	78	Female	135/62 mmHg	94 bpm	19 breaths/min	98.4 °F	98.4 %
1722	22	Female	119/77 mmHg	71 bpm	14 breaths/min	97.8 °F	99.7 %
1723	20	Female	123/65 mmHg	67 bpm	15 breaths/min	99.0 °F	99.8 %
1724	40	Female	108/66 mmHg	68 bpm	15 breaths/min	97.2 °F	96.9 %
1725	62	Male	98/62 mmHg	77 bpm	18 breaths/min	97.6 °F	95.3 %
1726	64	Male	105/75 mmHg	71 bpm	12 breaths/min	98.0 °F	95.5 %
1727	67	Female	116/85 mmHg	66 bpm	13 breaths/min	98.2 °F	95.4 %
1728	50	Female	101/82 mmHg	66 bpm	19 breaths/min	97.8 °F	97.3 %
1729	76	Male	140/82 mmHg	72 bpm	20 breaths/min	97.4 °F	99.9 %
1730	19	Male	128/90 mmHg	93 bpm	13 breaths/min	98.8 °F	96.0 %
1731	29	Female	114/71 mmHg	87 bpm	12 breaths/min	98.0 °F	95.6 %
1732	49	Male	134/67 mmHg	88 bpm	20 breaths/min	97.8 °F	98.4 %
1733	72	Female	128/62 mmHg	90 bpm	17 breaths/min	98.5 °F	95.7 %
1734	37	Female	91/61 mmHg	61 bpm	20 breaths/min	97.4 °F	99.9 %
1735	25	Male	122/77 mmHg	97 bpm	16 breaths/min	98.4 °F	95.1 %
1736	61	Female	120/88 mmHg	90 bpm	14 breaths/min	97.3 °F	95.2 %
1737	20	Female	140/75 mmHg	87 bpm	17 breaths/min	98.7 °F	98.0 %
1738	29	Female	117/81 mmHg	63 bpm	20 breaths/min	97.5 °F	97.2 %
1739	45	Female	133/63 mmHg	70 bpm	16 breaths/min	98.0 °F	96.0 %
1740	77	Female	96/61 mmHg	65 bpm	12 breaths/min	98.6 °F	98.9 %
1741	66	Male	140/73 mmHg	84 bpm	15 breaths/min	97.9 °F	96.1 %
1742	70	Female	136/87 mmHg	69 bpm	14 breaths/min	98.5 °F	99.6 %
1743	47	Female	101/87 mmHg	61 bpm	17 breaths/min	98.8 °F	98.0 %
1744	35	Male	94/63 mmHg	100 bpm	15 breaths/min	98.8 °F	97.4 %
1745	19	Male	100/78 mmHg	93 bpm	15 breaths/min	98.2 °F	98.5 %
1746	47	Male	107/90 mmHg	86 bpm	16 breaths/min	97.3 °F	98.2 %
1747	69	Female	121/88 mmHg	69 bpm	13 breaths/min	98.1 °F	98.0 %
1748	28	Female	102/64 mmHg	62 bpm	15 breaths/min	97.5 °F	97.0 %
1749	67	Female	122/82 mmHg	91 bpm	16 breaths/min	97.6 °F	98.0 %
1750	46	Male	98/69 mmHg	84 bpm	15 breaths/min	98.9 °F	97.5 %
1751	69	Female	126/72 mmHg	81 bpm	17 breaths/min	98.8 °F	95.4 %
1752	22	Female	102/67 mmHg	68 bpm	17 breaths/min	98.1 °F	98.9 %
1753	28	Male	119/89 mmHg	89 bpm	16 breaths/min	98.9 °F	96.3 %
1754	60	Female	100/78 mmHg	86 bpm	19 breaths/min	97.1 °F	98.3 %
1755	55	Female	105/65 mmHg	67 bpm	20 breaths/min	97.1 °F	95.7 %
1756	77	Male	112/85 mmHg	70 bpm	15 breaths/min	99.0 °F	99.6 %
1757	31	Female	138/87 mmHg	94 bpm	19 breaths/min	97.8 °F	97.6 %
1758	53	Male	118/83 mmHg	99 bpm	12 breaths/min	98.4 °F	95.3 %
1759	58	Male	122/82 mmHg	76 bpm	12 breaths/min	98.8 °F	100.0 %
1760	62	Female	92/75 mmHg	94 bpm	13 breaths/min	97.6 °F	99.4 %
1761	22	Male	93/88 mmHg	62 bpm	17 breaths/min	97.1 °F	95.6 %
1762	80	Male	137/72 mmHg	76 bpm	15 breaths/min	97.7 °F	98.8 %
1763	18	Male	102/62 mmHg	86 bpm	15 breaths/min	98.4 °F	97.8 %
1764	43	Female	96/69 mmHg	64 bpm	15 breaths/min	98.0 °F	98.3 %
1765	35	Male	95/85 mmHg	100 bpm	16 breaths/min	97.9 °F	97.0 %
1766	19	Female	104/76 mmHg	85 bpm	13 breaths/min	97.7 °F	99.0 %
1767	20	Male	132/74 mmHg	96 bpm	14 breaths/min	98.5 °F	99.1 %
1768	64	Male	95/69 mmHg	81 bpm	14 breaths/min	98.4 °F	97.9 %
1769	69	Female	98/88 mmHg	71 bpm	17 breaths/min	97.2 °F	97.3 %
1770	30	Male	125/81 mmHg	85 bpm	12 breaths/min	98.4 °F	95.1 %
1771	78	Male	105/61 mmHg	95 bpm	12 breaths/min	97.7 °F	98.1 %
1772	53	Female	138/70 mmHg	93 bpm	15 breaths/min	98.2 °F	95.3 %
1773	61	Female	118/68 mmHg	65 bpm	13 breaths/min	97.9 °F	97.2 %
1774	76	Female	110/78 mmHg	85 bpm	16 breaths/min	97.2 °F	99.3 %
1775	34	Male	106/82 mmHg	89 bpm	14 breaths/min	97.5 °F	98.3 %
1776	50	Male	121/69 mmHg	62 bpm	19 breaths/min	98.5 °F	98.7 %
1777	29	Female	102/90 mmHg	95 bpm	16 breaths/min	98.3 °F	98.4 %
1778	43	Female	125/60 mmHg	60 bpm	15 breaths/min	98.3 °F	95.5 %
1779	30	Female	107/78 mmHg	89 bpm	13 breaths/min	97.6 °F	99.0 %
1780	62	Male	103/67 mmHg	95 bpm	20 breaths/min	98.4 °F	96.7 %
1781	63	Female	97/71 mmHg	72 bpm	12 breaths/min	97.3 °F	99.4 %
1782	50	Female	129/85 mmHg	79 bpm	16 breaths/min	98.9 °F	97.5 %
1783	77	Female	138/82 mmHg	65 bpm	12 breaths/min	97.2 °F	96.8 %
1784	34	Male	107/77 mmHg	99 bpm	15 breaths/min	98.3 °F	95.7 %
1785	56	Male	130/88 mmHg	60 bpm	14 breaths/min	98.1 °F	99.8 %
1786	72	Male	92/67 mmHg	77 bpm	13 breaths/min	97.8 °F	97.6 %
1787	60	Male	90/63 mmHg	77 bpm	16 breaths/min	98.5 °F	98.3 %
1788	45	Male	116/72 mmHg	60 bpm	15 breaths/min	97.8 °F	95.9 %
1789	18	Male	106/75 mmHg	84 bpm	19 breaths/min	98.0 °F	95.8 %
1790	66	Female	133/62 mmHg	73 bpm	19 breaths/min	98.7 °F	97.4 %
1791	26	Male	102/74 mmHg	92 bpm	13 breaths/min	98.5 °F	96.7 %
1792	25	Male	98/90 mmHg	66 bpm	12 breaths/min	98.6 °F	98.6 %
1793	68	Female	122/61 mmHg	94 bpm	14 breaths/min	98.4 °F	97.2 %
1794	32	Male	127/70 mmHg	68 bpm	16 breaths/min	97.8 °F	96.0 %
1795	50	Female	132/61 mmHg	84 bpm	20 breaths/min	98.3 °F	96.6 %
1796	47	Female	125/76 mmHg	95 bpm	12 breaths/min	98.1 °F	97.0 %
1797	65	Male	135/81 mmHg	88 bpm	19 breaths/min	98.2 °F	99.4 %
1798	61	Female	97/84 mmHg	87 bpm	13 breaths/min	98.9 °F	99.8 %
1799	70	Male	125/77 mmHg	80 bpm	13 breaths/min	98.7 °F	95.1 %
1800	49	Female	90/75 mmHg	86 bpm	17 breaths/min	98.4 °F	96.5 %
1801	63	Male	134/85 mmHg	73 bpm	17 breaths/min	99.0 °F	97.6 %
1802	54	Male	114/87 mmHg	82 bpm	20 breaths/min	98.2 °F	95.1 %
1803	44	Female	137/67 mmHg	97 bpm	18 breaths/min	98.2 °F	99.9 %
1804	32	Male	95/84 mmHg	94 bpm	18 breaths/min	97.1 °F	95.7 %
1805	47	Male	91/80 mmHg	76 bpm	15 breaths/min	98.2 °F	99.6 %
1806	79	Female	100/62 mmHg	88 bpm	17 breaths/min	97.6 °F	96.8 %
1807	37	Female	118/80 mmHg	88 bpm	17 breaths/min	98.4 °F	96.6 %
1808	71	Male	135/71 mmHg	69 bpm	12 breaths/min	98.4 °F	96.2 %
1809	21	Male	100/89 mmHg	67 bpm	15 breaths/min	97.9 °F	98.6 %
1810	66	Male	111/85 mmHg	87 bpm	19 breaths/min	98.4 °F	97.1 %
1811	36	Male	140/62 mmHg	70 bpm	16 breaths/min	98.1 °F	95.8 %
1812	23	Male	138/85 mmHg	90 bpm	13 breaths/min	97.7 °F	98.2 %
1813	41	Female	130/77 mmHg	95 bpm	14 breaths/min	98.2 °F	96.6 %
1814	51	Male	122/88 mmHg	60 bpm	14 breaths/min	98.3 °F	97.7 %
1815	75	Female	129/71 mmHg	78 bpm	12 breaths/min	98.1 °F	95.1 %
1816	38	Male	122/70 mmHg	89 bpm	16 breaths/min	98.0 °F	95.5 %
1817	48	Female	97/85 mmHg	69 bpm	20 breaths/min	98.3 °F	96.8 %
1818	75	Male	113/87 mmHg	88 bpm	12 breaths/min	97.4 °F	97.1 %
1819	67	Female	118/60 mmHg	90 bpm	18 breaths/min	97.6 °F	98.3 %
1820	25	Female	95/73 mmHg	74 bpm	17 breaths/min	97.8 °F	99.0 %
1821	24	Male	95/84 mmHg	90 bpm	20 breaths/min	98.0 °F	97.4 %
1822	39	Male	104/84 mmHg	98 bpm	15 breaths/min	98.8 °F	99.8 %
1823	21	Male	92/76 mmHg	97 bpm	20 breaths/min	97.8 °F	98.6 %
1824	41	Male	137/68 mmHg	68 bpm	13 breaths/min	97.6 °F	95.9 %
1825	27	Male	132/78 mmHg	94 bpm	15 breaths/min	98.5 °F	98.6 %
1826	41	Male	93/90 mmHg	83 bpm	15 breaths/min	98.3 °F	99.9 %
1827	65	Male	134/66 mmHg	91 bpm	16 breaths/min	98.2 °F	95.2 %
1828	64	Male	128/75 mmHg	93 bpm	14 breaths/min	97.2 °F	96.1 %
1829	58	Female	136/88 mmHg	73 bpm	20 breaths/min	98.3 °F	97.9 %
1830	63	Female	121/83 mmHg	85 bpm	13 breaths/min	97.9 °F	99.9 %
1831	61	Female	117/66 mmHg	76 bpm	20 breaths/min	97.6 °F	97.0 %
1832	77	Male	126/69 mmHg	83 bpm	13 breaths/min	97.5 °F	95.7 %
1833	29	Male	134/87 mmHg	92 bpm	20 breaths/min	98.0 °F	99.8 %
1834	67	Female	107/60 mmHg	92 bpm	13 breaths/min	99.0 °F	96.7 %
1835	31	Male	115/73 mmHg	75 bpm	16 breaths/min	97.9 °F	97.7 %
1836	70	Male	111/70 mmHg	93 bpm	17 breaths/min	97.8 °F	98.6 %
1837	29	Male	114/75 mmHg	98 bpm	18 breaths/min	97.9 °F	96.1 %
1838	76	Male	134/62 mmHg	78 bpm	19 breaths/min	97.2 °F	96.2 %
1839	70	Female	114/67 mmHg	91 bpm	15 breaths/min	97.1 °F	97.8 %
1840	57	Male	119/85 mmHg	87 bpm	19 breaths/min	97.9 °F	98.1 %
1841	42	Male	99/87 mmHg	78 bpm	20 breaths/min	98.5 °F	96.2 %
1842	43	Male	134/68 mmHg	89 bpm	13 breaths/min	97.8 °F	99.4 %
1843	29	Female	103/61 mmHg	82 bpm	16 breaths/min	98.8 °F	97.2 %
1844	57	Male	134/77 mmHg	70 bpm	12 breaths/min	98.5 °F	99.1 %
1845	39	Male	134/71 mmHg	98 bpm	17 breaths/min	98.8 °F	97.9 %
1846	62	Female	115/89 mmHg	85 bpm	13 breaths/min	98.3 °F	98.4 %
1847	76	Male	123/83 mmHg	92 bpm	13 breaths/min	97.3 °F	96.1 %
1848	39	Male	129/68 mmHg	92 bpm	19 breaths/min	98.7 °F	99.3 %
1849	45	Male	98/87 mmHg	96 bpm	17 breaths/min	97.8 °F	96.0 %
1850	78	Female	110/90 mmHg	69 bpm	19 breaths/min	98.7 °F	97.6 %
1851	48	Female	138/79 mmHg	70 bpm	16 breaths/min	98.8 °F	96.2 %
1852	26	Female	99/83 mmHg	84 bpm	14 breaths/min	97.1 °F	97.7 %
1853	44	Male	124/69 mmHg	84 bpm	16 breaths/min	97.5 °F	98.0 %
1854	80	Male	98/65 mmHg	81 bpm	15 breaths/min	97.4 °F	96.1 %
1855	40	Female	134/76 mmHg	91 bpm	19 breaths/min	98.0 °F	96.7 %
1856	32	Female	113/80 mmHg	87 bpm	15 breaths/min	97.4 °F	97.2 %
1857	27	Male	108/83 mmHg	75 bpm	19 breaths/min	97.7 °F	96.2 %
1858	52	Male	122/62 mmHg	98 bpm	12 breaths/min	98.5 °F	95.7 %
1859	62	Female	90/67 mmHg	73 bpm	12 breaths/min	97.6 °F	97.2 %
1860	80	Female	97/74 mmHg	80 bpm	19 breaths/min	97.8 °F	96.3 %
1861	37	Male	97/85 mmHg	73 bpm	18 breaths/min	98.7 °F	98.4 %
1862	29	Female	124/77 mmHg	89 bpm	13 breaths/min	98.8 °F	99.1 %
1863	58	Male	95/75 mmHg	90 bpm	13 breaths/min	97.6 °F	98.5 %
1864	18	Female	109/90 mmHg	72 bpm	13 breaths/min	97.7 °F	95.2 %
1865	35	Female	117/90 mmHg	88 bpm	19 breaths/min	97.7 °F	99.9 %
1866	78	Female	99/65 mmHg	84 bpm	18 breaths/min	97.5 °F	95.2 %
1867	25	Male	127/60 mmHg	82 bpm	18 breaths/min	98.6 °F	96.2 %
1868	33	Female	93/73 mmHg	78 bpm	14 breaths/min	98.3 °F	96.1 %
1869	34	Female	94/87 mmHg	91 bpm	15 breaths/min	97.4 °F	99.0 %
1870	66	Female	101/75 mmHg	89 bpm	13 breaths/min	98.4 °F	97.7 %
1871	59	Male	123/66 mmHg	98 bpm	14 breaths/min	97.2 °F	98.7 %
1872	55	Female	121/64 mmHg	100 bpm	12 breaths/min	98.8 °F	97.6 %
1873	18	Female	137/75 mmHg	70 bpm	18 breaths/min	97.6 °F	95.5 %
1874	56	Male	122/71 mmHg	82 bpm	17 breaths/min	98.6 °F	96.6 %
1875	71	Male	138/79 mmHg	83 bpm	20 breaths/min	97.5 °F	96.3 %
1876	64	Male	112/61 mmHg	73 bpm	13 breaths/min	97.1 °F	99.2 %
1877	21	Female	109/76 mmHg	68 bpm	20 breaths/min	99.0 °F	98.9 %
1878	65	Female	119/83 mmHg	71 bpm	12 breaths/min	97.9 °F	99.0 %
1879	39	Male	92/83 mmHg	90 bpm	20 breaths/min	97.9 °F	97.0 %
1880	62	Male	102/74 mmHg	93 bpm	16 breaths/min	98.7 °F	97.4 %
1881	67	Male	126/69 mmHg	93 bpm	15 breaths/min	97.6 °F	98.8 %
1882	37	Male	105/80 mmHg	96 bpm	12 breaths/min	97.2 °F	96.5 %
1883	39	Male	140/74 mmHg	73 bpm	19 breaths/min	97.8 °F	95.6 %
1884	31	Female	123/82 mmHg	100 bpm	19 breaths/min	98.8 °F	95.2 %
1885	66	Male	132/73 mmHg	86 bpm	19 breaths/min	97.2 °F	96.5 %
1886	58	Female	120/89 mmHg	78 bpm	19 breaths/min	98.6 °F	98.8 %
1887	18	Female	123/78 mmHg	60 bpm	16 breaths/min	98.1 °F	99.9 %
1888	74	Female	133/72 mmHg	70 bpm	20 breaths/min	98.7 °F	97.8 %
1889	66	Male	126/71 mmHg	93 bpm	12 breaths/min	97.9 °F	98.5 %
1890	69	Male	128/66 mmHg	69 bpm	17 breaths/min	97.3 °F	96.1 %
1891	57	Female	112/82 mmHg	60 bpm	16 breaths/min	98.7 °F	96.4 %
1892	78	Female	130/90 mmHg	79 bpm	15 breaths/min	98.8 °F	97.6 %
1893	21	Male	139/84 mmHg	85 bpm	15 breaths/min	97.4 °F	99.7 %
1894	20	Male	112/88 mmHg	82 bpm	12 breaths/min	97.9 °F	98.7 %
1895	69	Male	112/84 mmHg	78 bpm	19 breaths/min	98.0 °F	96.3 %
1896	26	Male	110/82 mmHg	87 bpm	20 breaths/min	98.4 °F	97.1 %
1897	49	Male	112/63 mmHg	93 bpm	20 breaths/min	98.1 °F	96.5 %
1898	37	Female	109/83 mmHg	90 bpm	13 breaths/min	97.8 °F	99.6 %
1899	39	Male	99/77 mmHg	83 bpm	16 breaths/min	97.7 °F	98.0 %
1900	65	Male	92/61 mmHg	92 bpm	14 breaths/min	98.1 °F	95.7 %
1901	34	Female	121/67 mmHg	94 bpm	13 breaths/min	98.2 °F	96.8 %
1902	67	Female	127/76 mmHg	88 bpm	15 breaths/min	98.8 °F	99.2 %
1903	31	Male	139/68 mmHg	89 bpm	19 breaths/min	98.7 °F	96.8 %
1904	35	Female	114/71 mmHg	69 bpm	13 breaths/min	97.1 °F	98.3 %
1905	80	Male	123/79 mmHg	93 bpm	19 breaths/min	98.3 °F	95.0 %
1906	71	Male	92/81 mmHg	93 bpm	15 breaths/min	97.8 °F	98.8 %
1907	33	Male	135/86 mmHg	83 bpm	19 breaths/min	97.5 °F	97.1 %
1908	48	Female	102/73 mmHg	83 bpm	16 breaths/min	97.6 °F	98.5 %
1909	22	Male	119/68 mmHg	92 bpm	13 breaths/min	97.4 °F	99.8 %
1910	27	Female	108/85 mmHg	99 bpm	14 breaths/min	97.8 °F	98.2 %
1911	54	Female	130/81 mmHg	63 bpm	20 breaths/min	97.7 °F	95.9 %
1912	70	Male	135/67 mmHg	83 bpm	15 breaths/min	98.6 °F	96.7 %
1913	38	Female	115/78 mmHg	64 bpm	17 breaths/min	97.4 °F	96.0 %
1914	52	Female	110/79 mmHg	70 bpm	19 breaths/min	97.2 °F	99.9 %
1915	65	Female	103/67 mmHg	67 bpm	15 breaths/min	98.7 °F	97.2 %
1916	78	Male	108/71 mmHg	91 bpm	14 breaths/min	98.3 °F	95.4 %
1917	53	Male	100/87 mmHg	63 bpm	12 breaths/min	97.8 °F	95.9 %
1918	58	Male	127/84 mmHg	61 bpm	15 breaths/min	98.9 °F	99.9 %
1919	75	Female	108/69 mmHg	79 bpm	15 breaths/min	97.2 °F	99.6 %
1920	48	Male	100/61 mmHg	68 bpm	20 breaths/min	98.1 °F	96.0 %
1921	60	Female	91/61 mmHg	80 bpm	20 breaths/min	98.0 °F	99.8 %
1922	39	Female	91/79 mmHg	86 bpm	15 breaths/min	97.2 °F	98.2 %
1923	22	Female	90/89 mmHg	73 bpm	18 breaths/min	97.3 °F	95.8 %
1924	50	Female	114/68 mmHg	84 bpm	14 breaths/min	98.6 °F	95.9 %
1925	78	Female	137/72 mmHg	66 bpm	19 breaths/min	98.5 °F	95.9 %
1926	54	Female	125/74 mmHg	99 bpm	15 breaths/min	97.7 °F	95.8 %
1927	36	Female	102/74 mmHg	70 bpm	19 breaths/min	97.4 °F	99.8 %
1928	19	Male	128/66 mmHg	74 bpm	17 breaths/min	97.5 °F	98.8 %
1929	78	Male	122/60 mmHg	67 bpm	15 breaths/min	98.9 °F	96.6 %
1930	64	Female	139/76 mmHg	66 bpm	19 breaths/min	98.2 °F	96.4 %
1931	73	Female	114/70 mmHg	91 bpm	12 breaths/min	98.5 °F	97.2 %
1932	21	Male	140/84 mmHg	76 bpm	13 breaths/min	98.1 °F	95.2 %
1933	54	Female	97/90 mmHg	86 bpm	16 breaths/min	98.3 °F	97.5 %
1934	73	Female	116/79 mmHg	90 bpm	18 breaths/min	98.6 °F	96.2 %
1935	79	Male	121/65 mmHg	95 bpm	20 breaths/min	98.0 °F	96.0 %
1936	72	Female	92/67 mmHg	77 bpm	13 breaths/min	97.4 °F	99.9 %
1937	27	Female	94/86 mmHg	98 bpm	12 breaths/min	97.2 °F	99.7 %
1938	46	Female	103/85 mmHg	76 bpm	14 breaths/min	99.0 °F	98.9 %
1939	66	Male	124/71 mmHg	67 bpm	20 breaths/min	98.8 °F	98.9 %
1940	43	Male	109/70 mmHg	81 bpm	19 breaths/min	97.8 °F	96.2 %
1941	68	Male	96/65 mmHg	70 bpm	17 breaths/min	98.3 °F	98.9 %
1942	23	Male	95/85 mmHg	87 bpm	16 breaths/min	98.1 °F	99.0 %
1943	32	Male	94/75 mmHg	91 bpm	15 breaths/min	97.1 °F	99.5 %
1944	70	Male	123/66 mmHg	66 bpm	12 breaths/min	98.3 °F	98.8 %
1945	37	Female	113/70 mmHg	78 bpm	15 breaths/min	97.1 °F	96.9 %
1946	51	Female	138/71 mmHg	72 bpm	14 breaths/min	97.3 °F	98.9 %
1947	60	Male	125/60 mmHg	87 bpm	16 breaths/min	98.4 °F	98.5 %
1948	75	Female	130/84 mmHg	74 bpm	14 breaths/min	97.5 °F	96.2 %
1949	64	Female	127/84 mmHg	81 bpm	18 breaths/min	97.9 °F	99.2 %
1950	18	Female	96/88 mmHg	63 bpm	19 breaths/min	97.9 °F	97.9 %
1951	68	Male	133/90 mmHg	70 bpm	14 breaths/min	98.3 °F	99.9 %
1952	20	Male	123/62 mmHg	78 bpm	12 breaths/min	99.0 °F	98.9 %
1953	64	Male	140/70 mmHg	81 bpm	16 breaths/min	98.3 °F	96.9 %
1954	55	Female	103/83 mmHg	63 bpm	20 breaths/min	97.5 °F	96.8 %
1955	60	Female	93/86 mmHg	69 bpm	15 breaths/min	97.9 °F	99.2 %
1956	45	Male	105/76 mmHg	64 bpm	12 breaths/min	98.0 °F	97.9 %
1957	49	Male	117/78 mmHg	79 bpm	15 breaths/min	98.5 °F	99.5 %
1958	29	Male	133/60 mmHg	66 bpm	15 breaths/min	98.2 °F	99.7 %
1959	41	Male	108/85 mmHg	83 bpm	15 breaths/min	98.9 °F	96.8 %
1960	51	Male	93/71 mmHg	85 bpm	18 breaths/min	98.6 °F	95.5 %
1961	76	Male	129/63 mmHg	94 bpm	15 breaths/min	97.0 °F	96.6 %
1962	57	Male	112/68 mmHg	80 bpm	20 breaths/min	98.7 °F	99.4 %
1963	19	Female	124/80 mmHg	70 bpm	12 breaths/min	97.1 °F	95.4 %
1964	61	Male	96/84 mmHg	79 bpm	17 breaths/min	97.1 °F	96.0 %
1965	22	Female	99/68 mmHg	75 bpm	14 breaths/min	98.6 °F	95.2 %
1966	32	Female	110/73 mmHg	82 bpm	17 breaths/min	97.1 °F	95.7 %
1967	75	Male	122/78 mmHg	91 bpm	19 breaths/min	98.7 °F	98.8 %
1968	49	Male	131/67 mmHg	80 bpm	18 breaths/min	98.2 °F	95.2 %
1969	58	Female	93/63 mmHg	87 bpm	14 breaths/min	97.3 °F	96.9 %
1970	47	Male	138/82 mmHg	81 bpm	14 breaths/min	98.1 °F	97.8 %
1971	70	Female	129/79 mmHg	95 bpm	19 breaths/min	97.3 °F	96.2 %
1972	64	Male	100/79 mmHg	91 bpm	17 breaths/min	98.2 °F	99.8 %
1973	30	Male	108/87 mmHg	94 bpm	14 breaths/min	97.2 °F	95.7 %
1974	58	Male	121/90 mmHg	75 bpm	16 breaths/min	98.2 °F	99.1 %
1975	32	Female	91/78 mmHg	80 bpm	13 breaths/min	98.5 °F	98.5 %
1976	79	Female	103/70 mmHg	94 bpm	15 breaths/min	97.7 °F	96.2 %
1977	76	Female	114/90 mmHg	74 bpm	12 breaths/min	98.6 °F	95.6 %
1978	55	Male	118/81 mmHg	73 bpm	15 breaths/min	97.9 °F	98.2 %
1979	53	Female	109/61 mmHg	69 bpm	17 breaths/min	98.2 °F	97.2 %
1980	38	Female	92/80 mmHg	82 bpm	13 breaths/min	97.5 °F	99.1 %
1981	37	Male	140/82 mmHg	82 bpm	17 breaths/min	97.2 °F	99.3 %
1982	33	Male	105/68 mmHg	81 bpm	18 breaths/min	97.1 °F	96.7 %
1983	66	Female	103/78 mmHg	86 bpm	15 breaths/min	98.6 °F	95.8 %
1984	49	Female	110/68 mmHg	83 bpm	15 breaths/min	98.9 °F	98.2 %
1985	52	Male	129/64 mmHg	66 bpm	17 breaths/min	98.4 °F	98.1 %
1986	29	Female	114/85 mmHg	76 bpm	13 breaths/min	98.6 °F	95.2 %
1987	46	Female	124/79 mmHg	98 bpm	16 breaths/min	97.8 °F	98.5 %
1988	79	Male	120/62 mmHg	92 bpm	12 breaths/min	97.5 °F	98.7 %
1989	50	Male	128/84 mmHg	66 bpm	15 breaths/min	97.9 °F	96.1 %
1990	23	Female	91/81 mmHg	70 bpm	16 breaths/min	98.7 °F	99.8 %
1991	42	Male	136/69 mmHg	69 bpm	19 breaths/min	98.4 °F	95.6 %
1992	39	Female	94/80 mmHg	79 bpm	16 breaths/min	97.4 °F	98.8 %
1993	74	Female	112/72 mmHg	71 bpm	16 breaths/min	98.7 °F	98.0 %
1994	45	Male	100/76 mmHg	73 bpm	15 breaths/min	97.9 °F	98.3 %
1995	70	Female	107/86 mmHg	94 bpm	19 breaths/min	97.9 °F	96.0 %
1996	74	Male	99/62 mmHg	77 bpm	20 breaths/min	98.2 °F	96.0 %
1997	39	Male	113/74 mmHg	83 bpm	18 breaths/min	97.6 °F	98.3 %
1998	27	Female	126/82 mmHg	80 bpm	15 breaths/min	98.8 °F	95.7 %
1999	54	Male	99/65 mmHg	93 bpm	12 breaths/min	98.9 °F	97.1 %
[truncated: 998,000+ more rows]
