# Supplementary material for: Blockchain-secure patient Digital Twin in healthcare using smart contracts
Source: PLoS One. 2024 Feb 29;19(2):e0286120. doi: 10.1371/journal.pone.0286120 (PMC10903884; doi:10.1371/journal.pone.0286120)
Supplement: S1 File — (ZIP) [file pone.0286120.s001.zip › healthData.log]

2023-05-17 18:53:06	518 [INFO] 10 health data entries generated and saved as /Users/Papers/SandroCode/healthData.csv.
2023-05-17 18:53:06	519 [INFO] Data generation complete.
2023-05-17 18:55:51	996 [INFO] 5000070 health data entries generated and saved as /Users/Papers/SandroCode/healthData.csv.
2023-05-17 18:56:16	605 [INFO] Data generation complete.
2023-05-17 19:09:58	349 [ERROR] Error occurred while saving data: dict contains fields not in fieldnames: 'Temperature (°F)'
2023-05-17 19:10:05	113 [ERROR] Error occurred while reading data: division by zero
2023-05-17 19:10:58	413 [ERROR] Error occurred while saving data: dict contains fields not in fieldnames: 'Temperature (°F)'
2023-05-17 19:11:04	349 [ERROR] Error occurred while reading data: division by zero
2023-05-17 19:12:47	080 [INFO] 5000070 health data entries generated and saved as /Users/Papers/SandroCode/healthData.csv.
2023-05-17 19:13:24	812 [ERROR] Error occurred while reading data: invalid literal for int() with base 10: '77 bpm'
2023-05-17 19:14:59	428 [INFO] 5000070 health data entries generated and saved as /Users/Papers/SandroCode/healthData.csv.
2023-05-17 19:15:34	739 [ERROR] Error occurred while reading data: invalid literal for int() with base 10: '79 bpm'
2023-05-17 19:16:42	933 [INFO] 5000070 health data entries generated and saved as /Users/Papers/SandroCode/healthData.csv.
2023-05-17 19:17:06	121 [ERROR] Error occurred while reading data: invalid literal for int() with base 10: '73 bpm'
2023-05-17 19:18:12	550 [INFO] 5000070 health data entries generated and saved as /Users/Papers/SandroCode/healthData.csv.
2023-05-17 19:18:37	593 [ERROR] Error occurred while reading data: invalid literal for int() with base 10: '80 bpm'
2023-05-17 19:19:40	337 [INFO] 5000070 health data entries generated and saved as /Users/Papers/SandroCode/healthData.csv.
2023-05-17 19:20:02	774 [ERROR] Error occurred while reading data: invalid literal for int() with base 10: '89 bpm'
2023-05-17 19:21:23	357 [INFO] 5000070 health data entries generated and saved as /Users/Papers/SandroCode/healthData.csv.
2023-05-17 19:21:42	128 [ERROR] Error occurred while reading data: invalid literal for int() with base 10: '77 bpm'
2023-05-17 19:22:51	200 [INFO] 5000070 health data entries generated and saved as /Users/Papers/SandroCode/healthData.csv.
2023-05-17 19:23:17	546 [ERROR] Error occurred while reading data: invalid literal for int() with base 10: '79 bpm'
2023-05-17 19:24:27	264 [INFO] 5000070 health data entries generated and saved as /Users/Papers/SandroCode/healthData.csv.
2023-05-17 19:25:01	444 [ERROR] Error occurred while reading data: invalid literal for int() with base 10: '73 bpm'
2023-05-17 19:26:16	588 [INFO] 5000070 health data entries generated and saved as /Users/Papers/SandroCode/healthData.csv.
2023-05-17 19:26:46	953 [ERROR] Error occurred while reading data: invalid literal for int() with base 10: '80 bpm'
2023-05-17 19:28:03	067 [INFO] 5000070 health data entries generated and saved as /Users/Papers/SandroCode/healthData.csv.
2023-05-17 19:28:29	881 [ERROR] Error occurred while reading data: invalid literal for int() with base 10: '89 bpm'
