# Supplementary material for: Blockchain-secure patient Digital Twin in healthcare using smart contracts
Source: PLoS One. 2024 Feb 29;19(2):e0286120. doi: 10.1371/journal.pone.0286120 (PMC10903884; doi:10.1371/journal.pone.0286120)
Supplement: S1 File — (ZIP) [file pone.0286120.s001.zip › implement.py]

import csv
from base64 import b64encode, b64decode
from charm.toolbox.pairinggroup import PairingGroup

from lib.mult import  mIBSC
from lib.Symmetric_Encryption_scheme import  AuthenticatedCryptoAbstraction 


if __name__ == "__main__":
    # Code for processing the medical data and encryption/decryption

    # Initialize the required classes
    key = b'my_secret_key'  # Replace with your own secret key
    group = PairingGroup('SS512')
    ibsc = mIBSC(group)
    N = 5  # Number of recipients
    params, MSK = ibsc.Setup(N)
    sender_ID = "Alice"
    sender_SK = ibsc.Extract(sender_ID, MSK)
    recipients = ["Bob", "Charlie", "David", "Eve", "Frank"]
    recipients_SK = [ibsc.Extract(ID_i, MSK) for ID_i in recipients]
    crypto = AuthenticatedCryptoAbstraction(key)

    # Open the CSV file for reading
    with open('digital_twin_health_records.csv', 'r') as file:
        reader = csv.reader(file)

        # Open a new CSV file for writing processed data
        with open('processed_health_records.csv', 'w', newline='') as output_file:
            writer = csv.writer(output_file)

            # Process each record in the input file
            for row in reader:
                # Encrypt the symmetric key
                sigma = ibsc.Signcryption(key, recipients, sender_ID, sender_SK, params)
                encrypted_key = b64encode(sigma).decode()

                # Encrypt the record data
                record_data = row
                encrypted_record = crypto.encrypt(record_data)

                # Write the encrypted key and record to the output file
                writer.writerow([encrypted_key] + encrypted_record)

    # Open the processed CSV file for reading
    with open('processed_health_records.csv', 'r') as file:
        reader = csv.reader(file)

        # Open a new CSV file for writing decrypted data
        with open('decrypted_health_records.csv', 'w', newline='') as decrypted_file:
            decrypted_writer = csv.writer(decrypted_file)

            # Decrypt and process each record in the processed file
            user_ID = "Bob"

            for row in reader:
                # Decrypt the symmetric key
                encrypted_key = b64decode(row[0])

                decrypted_key = ibsc.Unsigncryption(recipients, encrypted_key, sender_ID, sender_SK, user_ID, params)

                # Decrypt the record data
                encrypted_record = row[1:]
                decrypted_record = crypto.decrypt(encrypted_record)

                # Write the processed record to the decrypted file
                decrypted_writer.writerow([decrypted_record])

    print("Decryption completed. Decrypted data saved in 'decrypted_health_records.csv'.")
