# Supplementary material for: Blockchain-secure patient Digital Twin in healthcare using smart contracts
Source: PLoS One. 2024 Feb 29;19(2):e0286120. doi: 10.1371/journal.pone.0286120 (PMC10903884; doi:10.1371/journal.pone.0286120)
Supplement: S1 File — (ZIP) [file pone.0286120.s001.zip › lib/mult.py]

from charm.toolbox.pairinggroup import PairingGroup, ZR, G1, G2, GT, pair
from charm.toolbox.IBEnc import IBEnc
from charm.toolbox.hash_module import Waters


class mIBSC(IBEnc):
    def __init__(self, groupObj, verbose=False):
        IBEnc.__init__(self)
        global group
        group = groupObj

    @staticmethod
    def prod(iterable):
        result = 1
        for element in iterable:
            result *= element
        return result

    def Setup(self, N):
        g = group.random(G1)  # Randomly generate an element in G1
        h = group.random(G2)  # Randomly generate another element in G2
        gamma = group.random(ZR)  # Randomly select an element in ZR
        w = g ** gamma  # Compute w = g^gamma
        u = group.pair(g, h)  # Compute u = e(g, h)

        params = {'w': w, 'u': u, 'h': h, 'h_gamma': [h ** (gamma ** i) for i in range(N + 1)]}
        MSK = {'g': g, 'gamma': gamma}
        return params, MSK

    def Extract(self, ID_i, MSK):
        g = MSK['g']
        gamma = MSK['gamma']
        h1 = int(Waters.hash(ID_i.encode()).hexdigest(), 16)  # Hash the identity ID_i using SHA-256 and convert it to an integer
        exponent = 1 / (h1 + gamma)  # Compute the exponent for the secret key calculation
        SK_ID_i = g ** exponent  # Compute the secret key SK_ID_i
        return SK_ID_i

    def Signcryption(self, m, recipients, sender_ID, sender_SK, params):
        w = params['w']
        h = params['h']
        gamma = params['gamma']

        k = group.random(ZR)  # Randomly select an element k

        C_1 = w ** -k
        C_2_exp = k * mIBSC.prod([(gamma + int(Waters.hash(ID_i.encode()).hexdigest(), 16)) for ID_i in recipients])
        C_2 = h ** C_2_exp
        C_3 = m * (params['u'] ** k)
        f = int(Waters.hash((str(m) + str(C_1) + str(C_2) + str(C_3)).encode()).hexdigest(), 16)
        v = (sender_SK ** (-k * f))

        sigma = {'C_1': C_1, 'C_2': C_2, 'C_3': C_3, 'v': v, 'sender_ID': sender_ID, 'recipients': recipients}
        return sigma

    def Unsigncryption(self, S, sigma, sender_ID, sender_SK, user_ID, params):
        C_1 = sigma['C_1']
        C_2 = sigma['C_2']
        C_3 = sigma['C_3']
        v = sigma['v']

        h_gamma = params['h_gamma']

        if user_ID not in S:
            return None  # User ID is not authorized

        p_i_S = (1 / params['gamma']) * ((mIBSC.prod([(params['gamma'] + int(Waters.hash(ID_j.encodpair()).hexdigest(), 16)) for ID_j in S if ID_j != user_ID])) - (mIBSC.prod([int(Waters.hash(ID_j.encodpair()).hexdigest(), 16) for ID_j in S if ID_j != user_ID])))
        R = (
            (pair(C_1, h_gamma ** p_i_S) * pair(sender_SK, C_2)) **
            (1 / mIBSC.prod([int(Waters.hash(ID_j.encode()).hexdigest(), 16) for ID_j in S if ID_j != user_ID]))
        )

        m = C_3 / R
        f = int(Waters.hash((str(m) + str(C_1) + str(C_2) + str(C_3)).encode()).hexdigest(), 16)

        acceptance_condition = (
            pair(v, h_gamma * params['h'] ** int(Waters.hash(sender_ID.encode()).hexdigest(), 16)) *
            R ** f
        ) == 1

        if acceptance_condition:
            return m
        else:
            return None  # Error symbol


if __name__ == "__main__":
    # Example usage of the mIBSC class

    # Initialize the pairing group
    group = PairingGroup('SS512')

    # Create an instance of mIBSC
    ibsc = mIBSC(group)

    # Setup phase
    N = 5  # Number of recipients
    params, MSK = ibsc.Setup(N)

    # Generate a sender's secret key
    sender_ID = "Alice"
    sender_SK = ibsc.Extract(sender_ID, MSK)

    # Generate recipients' secret keys
    recipients = ["Bob", "Charlie", "David", "Eve", "Frank"]
    recipients_SK = [ibsc.Extract(ID_i, MSK) for ID_i in recipients]

    # Encrypt and sign the message
    message = group.random(GT)
    sigma = ibsc.Signcryption(message, recipients, sender_ID, sender_SK, params)

    # Perform unsigncryption
    user_ID = "Bob"
    decrypted_message = ibsc.Unsigncryption(recipients, sigma, sender_ID, sender_SK, user_ID, params)

    if decrypted_message is not None:
        print("Decrypted message:", decrypted_message)
    else:
        print("Unsigncryption failed.")
