# Supplementary material for: Blockchain-secure patient Digital Twin in healthcare using smart contracts
Source: PLoS One. 2024 Feb 29;19(2):e0286120. doi: 10.1371/journal.pone.0286120 (PMC10903884; doi:10.1371/journal.pone.0286120)
Supplement: S1 File — (ZIP) [file pone.0286120.s001.zip › lib/Symmetric_Encryption_scheme.py]

from charm.toolbox.paddingschemes import PKCS7Padding
from charm.toolbox.securerandom import OpenSSLRand
from charm.core.crypto.cryptobase import MODE_CBC,AES,selectPRP
from hashlib import sha256 as sha2
import json
import hmac
from base64 import b64encode, b64decode

class MessageAuthenticator(object):
    def __init__(self, key, alg="HMAC_SHA2"):
        """
        Creates a message authenticator and verifier under the specified key
        """
        if alg != "HMAC_SHA2":
            raise ValueError("Currently only HMAC_SHA2 is supported as an algorithm")
        self._algorithm = alg
        self._key = key
    def mac(self, msg, associatedData=b''):
       
        # Ensure the associated data is in byte format, convert if necessary.
        if type(associatedData) != bytes :
            associatedData = bytes(associatedData, "utf-8")
        return {
                "alg": self._algorithm,
                "msg": msg,
                "digest": hmac.new(self._key, bytes(self._algorithm, "utf-8") + associatedData + bytes(msg, "utf-8"), digestmod=sha2).hexdigest()
               }

    
    def verify(self, msgAndDigest, associatedData=b''):

        if msgAndDigest['alg'] != self._algorithm:
            raise ValueError("Currently only HMAC_SHA2 is supported as an algorithm")
        expected = bytes(self.mac(msgAndDigest['msg'], associatedData=associatedData)['digest'], 'utf-8')
        received = bytes(msgAndDigest['digest'], 'utf-8')
        # we compare the hash instead of the direct value to avoid a timing attack
        return sha2(expected).digest() == sha2(received).digest()


class SymmetricCryptoAbstraction(object):
   

    def __init__(self, key, alg = AES, mode = MODE_CBC):
        self._alg = alg
        self.key_len = 16
        self._block_size = 16
        self._mode = mode
        self._key = key[0:self.key_len] # expected to be bytes
        assert len(self._key) == self.key_len, "SymmetricCryptoAbstraction key too short"
        self._padding = PKCS7Padding()

    def _initCipher(self,IV = None):
        if IV == None :
            IV =  OpenSSLRand().getRandomBytes(self._block_size)
        self._IV = IV
        return selectPRP(self._alg,(self._key,self._mode,self._IV))

    def __encode_decode(self,data,func):
        data['IV'] = func(data['IV'])
        data['CipherText'] = func(data['CipherText'])
        return data

    #This code should be factored out into another class
    #Because json is only defined over strings, we need to base64 encode the encrypted data
    # and convert the base 64 byte array into a utf8 string
    def _encode(self, data):
        return self.__encode_decode(data, lambda x: b64encode(x).decode('utf-8'))

    def _decode(self, data):
        return self.__encode_decode(data, lambda x: b64decode(bytes(x, 'utf-8')))

    def encrypt(self, message):
        #This should be removed when all crypto functions deal with bytes"
        if type(message) != bytes :
            message = bytes(message, "utf-8")
        ct = self._encrypt(message)
        #JSON strings cannot have binary data in them, so we must base64 encode cipher
        cte = json.dumps(self._encode(ct))
        return cte


    def _encrypt(self, message):
        #Because the IV cannot be set after instantiation, decrypt and encrypt
        # must operate on their own instances of the cipher
        cipher = self._initCipher()
        ct= {'ALG': self._alg,
            'MODE': self._mode,
            'IV': self._IV,
            'CipherText': cipher.encrypt(self._padding.encode(message))
            }
        return ct

    def decrypt(self, cipherText):
        f = json.loads(cipherText)
        return self._decrypt(self._decode(f))


    def _decrypt(self, cipherText):
        cipher = self._initCipher(cipherText['IV'])
        msg = cipher.decrypt(cipherText['CipherText'])
        return self._padding.decode(msg)


class AuthenticatedCryptoAbstraction(SymmetricCryptoAbstraction):
   
    def encrypt(self, msg, associatedData=''):
        # warning only valid in the random oracle
        mac_key = sha2(b'Poor Mans Key Extractor'+self._key).digest()
        mac = MessageAuthenticator(mac_key)
        enc = super(AuthenticatedCryptoAbstraction, self).encrypt(msg)
        return mac.mac(enc, associatedData=associatedData)


    def decrypt(self, cipherText, associatedData=''):
        # warning only valid in the random oracle
        mac_key = sha2(b'Poor Mans Key Extractor'+self._key).digest()
        mac = MessageAuthenticator(mac_key)
        if not mac.verify(cipherText, associatedData=associatedData):
            raise ValueError("Invalid mac. Your data was tampered with or your key is wrong")
        else:
            return super(AuthenticatedCryptoAbstraction, self).decrypt(cipherText['msg'])
