# Supplementary material for: Blockchain-secure patient Digital Twin in healthcare using smart contracts
Source: PLoS One. 2024 Feb 29;19(2):e0286120. doi: 10.1371/journal.pone.0286120 (PMC10903884; doi:10.1371/journal.pone.0286120)
Supplement: S2 File — (ZIP) [file pone.0286120.s002.zip]

Archive with 15 entries (14 files):
- pdt_data/
- pdt_data/mult.py
- __MACOSX/pdt_data/._mult.py
- pdt_data/authorizedhospitals.sol
- __MACOSX/pdt_data/._authorizedhospitals.sol
- pdt_data/contractqdeploy.py
- __MACOSX/pdt_data/._contractqdeploy.py
- pdt_data/patientdigitaltwin.sol
- __MACOSX/pdt_data/._patientdigitaltwin.sol
- pdt_data/Symmetric_Encryption scheme.py
- __MACOSX/pdt_data/._Symmetric_Encryption scheme.py
- pdt_data/digital_twin_health_records.csv
- __MACOSX/pdt_data/._digital_twin_health_records.csv
- pdt_data/implement.py
- __MACOSX/pdt_data/._implement.py
